# Supplementary material for: Metatranscriptomics reveals a differential temperature effect on the structural and functional organization of the anaerobic food web in rice field soil
Source: Microbiome. 2018 Sep 19;6:169. doi: 10.1186/s40168-018-0546-9 (PMC6147125; doi:10.1186/s40168-018-0546-9)
Supplement: Supplementary file 2 — Corroborating GH expression by methanogens through blasting their genome sequences (download from NCBI database) against dbCAN database. (XLSX 378 kb) [file 40168_2018_546_MOESM2_ESM.xlsx]

## Sheet: a
a, Top hits of CAZyme genes encoded by a total of 88 methanogen genomes when queried against dbCAN.
top hit	against dbCAN CAZy (release 07/2017)
query_id	subject_id	subject_id	percentage of identical matches	alignment length	number of mismatches	number of gap openings	start of alignment in query	end of alignment in query	start of alignment in subject	end of alignment in subject	e_value	bit_score
WP_048131563.1	AEB66984.1	GH94	100	2872	0	0	60	2931	1	2872	0	5786.1
WP_011447599.1	ABD40312.1	GH77	100	497	0	0	1	497	1	497	1.4e-305	1050.4
WP_011843898.1	ABN56987.1	GH77	100	499	0	0	1	499	1	499	1.2e-306	1053.9
WP_011844104.1	ABN57193.1	GH77	100	498	0	0	1	498	1	498	5.4e-310	1065.1
WP_014868105.1	CCJ37132.1	GH77	100	499	0	0	1	499	1	499	0	1060.8
WP_014868169.1	CCJ37196.1	GH77	100	498	0	0	1	498	1	498	0	1062
WP_062265388.1	CVK34142.1	GH77	100	499	0	0	1	499	1	499	3.9e-308	1058.9
WP_062265524.1	CVK34217.1	GH77	100	498	0	0	1	498	1	498	0	1060.4
WP_074175368.1	SAI88240.1	GH77	100	499	0	0	1	499	1	499	8.6e-308	1057.7
WP_074175408.1	SAI88308.1	GH77	100	498	0	0	1	498	1	498	0	1060.8
WP_013719950.1	AEB68921.1	GH73	100	547	0	0	1	547	1	547	2.7e-286	986.5
WP_010871136.1	AAB99631.1	GH57|3.2.1.1	100	467	0	0	1	467	1	467	8.4e-273	941.4
WP_013179500.1	ADI35713.1	GH57	100	406	0	0	1	406	1	406	5.1e-242	839
WP_011032811.1	AAM30557.1	GH57	100	378	0	0	1	378	1	378	9e-225	781.6
WP_011032812.1	AKB39456.1	GH57	100	398	0	0	1	398	1	398	5.2e-239	828.9
WP_011023945.1	AAM07400.1	GH57	100	396	0	0	1	396	1	396	2e-238	827
WP_011023946.1	AAM07401.1	GH57	100	378	0	0	1	378	1	378	1.8e-225	783.9
WP_011171235.1	CAF30847.1	GH57	100	407	0	0	1	407	1	407	4.8e-240	832.4
WP_011447600.1	ABD40313.1	GH57	100	850	0	0	1	850	1	850	0	1782.3
WP_011447867.1	ABD40588.1	GH57	100	484	0	0	1	484	1	484	1.5e-301	1036.9
WP_011498586.1	ABE51424.1	GH57	100	376	0	0	1	376	1	376	6e-221	768.8
WP_011498587.1	ABE51425.1	GH57	100	400	0	0	1	400	1	400	3.7e-245	849.4
WP_011844105.1	ABN57194.1	GH57	100	791	0	0	1	791	1	791	0	1615.1
WP_011844108.1	ABN57197.1	GH57	100	490	0	0	1	490	1	490	2.6e-285	983
WP_011868073.1	ABO34618.1	GH57	100	407	0	0	1	407	1	407	1.5e-241	837.4
WP_011972410.1	ABR54507.1	GH57	100	407	0	0	1	407	1	407	4.8e-240	832.4
WP_011972736.1	ABR55604.1	GH57	100	580	0	0	1	580	1	580	3.3e-258	893.3
WP_011976935.1	ABR65604.1	GH57	100	407	0	0	1	407	1	407	4.8e-240	832.4
WP_012107094.1	ABS56054.1	GH57	100	484	0	0	1	484	1	484	1.1e-294	1014.2
WP_012194133.1	ABX02196.1	GH57	100	407	0	0	1	407	1	407	7.4e-241	835.1
WP_015792047.1	ACV25314.1	GH57	100	473	0	0	1	473	1	473	2e-274	946.8
WP_015732858.1	ACX72638.1	GH57	100	465	0	0	1	465	1	465	1.9e-272	940.3
WP_012979763.1	ADC68851.1	GH57	100	469	0	0	1	469	1	469	6.7e-270	931.8
WP_013037233.1	ADE36290.1	GH57	100	401	0	0	1	401	1	401	1.2e-246	854.4
WP_013037234.1	ADE36291.1	GH57	100	376	0	0	1	376	1	376	1.8e-225	783.9
WP_012035936.1	CAJ36612.1	GH57	100	487	0	0	1	487	1	487	1.5e-296	1020.4
WP_013100320.1	ADG13574.1	GH57	100	430	0	0	1	430	1	430	9.9e-252	871.3
WP_013867335.1	AEH07152.1	GH57	100	538	0	0	1	538	1	538	7e-271	935.3
WP_011305569.1	AAZ69518.1	GH57	100	378	0	0	1	378	1	378	2.4e-225	783.5
WP_011305570.1	AKB49720.1	GH57	100	398	0	0	1	398	1	398	7.2e-241	835.1
WP_013194754.1	ADI74188.1	GH57	100	400	0	0	1	400	1	400	1.8e-247	857.1
WP_013194755.1	ADI74189.1	GH57	100	387	0	0	1	387	1	387	1.1e-228	794.7
WP_013718721.1	AEB67667.1	GH57	100	492	0	0	1	492	1	492	1.1e-299	1030.8
WP_013799849.1	AEF97260.1	GH57	100	406	0	0	1	406	1	406	1e-242	841.3
WP_013898674.1	AEH61237.1	GH57	100	378	0	0	1	378	1	378	5.5e-222	772.3
WP_013898675.1	AEH61238.1	GH57	100	420	0	0	1	420	1	420	2.4e-255	883.2
WP_014587517.1	AET65340.1	GH57	100	538	0	0	1	538	1	538	0	1125.5
WP_014406682.1	AFD00851.1	GH57	100	484	0	0	1	484	1	484	2.8e-287	989.6
WP_014868165.1	CCJ37192.1	GH57	100	508	0	0	1	508	1	508	1.1e-302	1040.8
WP_014868168.1	CCJ37195.1	GH57	100	789	0	0	1	789	1	789	0	1557
WP_015052717.1	AFV22994.1	GH57	100	376	0	0	1	376	1	376	1.2e-224	781.2
WP_015052718.1	AFV22995.1	GH57	100	400	0	0	1	400	1	400	7.8e-243	841.6
WP_015324495.1	AGB49329.1	GH57	100	403	0	0	1	403	1	403	2.9e-245	849.7
WP_015324496.1	AGB49330.1	GH57	100	376	0	0	1	376	1	376	1.9e-222	773.9
WP_048201096.1	AIJ04876.1	GH57	100	481	0	0	1	481	1	481	2.1e-266	920.2
WP_048167297.1	AKB13241.1	GH57	100	398	0	0	1	398	1	398	2.3e-239	830.1
WP_048122433.1	AKB45189.1	GH57	100	398	0	0	1	398	1	398	2.1e-240	833.6
WP_048122435.1	AKB45190.1	GH57	100	378	0	0	1	378	1	378	4.1e-225	782.7
WP_048157530.1	AKB48670.1	GH57	100	398	0	0	1	398	1	398	2.8e-240	833.2
WP_048125553.1	AKB20615.1	GH57	100	378	0	0	1	378	1	378	1.3e-223	777.7
WP_048125555.1	AKB17220.1	GH57	100	396	0	0	1	396	1	396	8e-240	831.6
WP_048121977.1	AKB59580.1	GH57	100	398	0	0	1	398	1	398	4.7e-240	832.4
WP_048156329.1	AKJ40242.1	GH57	100	377	0	0	1	377	1	377	5.3e-225	782.3
WP_048177629.1	AKB23958.1	GH57	100	398	0	0	1	398	1	398	1.4e-244	847.4
WP_048121975.1	AKJ40242.1	GH57	100	378	0	0	1	378	1	378	1.4e-225	784.3
WP_048173843.1	AKB38377.1	GH57	100	396	0	0	1	396	1	396	5.7e-238	825.5
WP_048173844.1	AKB38378.1	GH57	100	378	0	0	1	378	1	378	1.4e-225	784.3
WP_048041792.1	AKB60424.1	GH57	100	398	0	0	1	398	1	398	2.3e-239	830.1
WP_048046301.1	AKB63639.1	GH57	100	398	0	0	1	398	1	398	3e-239	829.7
WP_048124590.1	AKB73772.1	GH57	100	396	0	0	1	396	1	396	2.3e-239	830.1
WP_048137192.1	AKB77017.1	GH57	100	398	0	0	1	398	1	398	3.4e-238	826.2
WP_048109238.1	AKB83634.1	GH57	100	371	0	0	8	378	1	371	3e-220	766.5
WP_048109239.1	AKB83635.1	GH57	100	398	0	0	1	398	1	398	1.6e-240	833.9
WP_048205114.1	AKB84968.1	GH57	100	376	0	0	1	376	1	376	1.2e-221	771.2
WP_048205115.1	AKB84969.1	GH57	100	394	0	0	6	399	1	394	1.5e-241	837.4
WP_072562147.1	APH39730.1	GH57	100	401	0	0	1	401	1	401	4.9e-245	849
WP_072562387.1	APH39989.1	GH57	100	376	0	0	1	376	1	376	9.9e-224	778.1
WP_062265521.1	CVK34216.1	GH57	100	789	0	0	1	789	1	789	0	1567
WP_062266685.1	CVK34210.1	GH57	100	484	0	0	1	484	209	692	1e-289	997.7
WP_074175407.1	SAI88307.1	GH57	100	789	0	0	1	789	1	789	0	1562.4
WP_052730706.1	AKB77344.1	GH46	100	246	0	0	1	246	5	250	5.3e-141	502.7
WP_052730938.1	AKB80092.1	GH46	100	265	0	0	1	265	1	265	1.6e-151	537.7
WP_052730939.1	AKB80093.1	GH46	100	268	0	0	1	268	1	268	7.7e-146	518.8
WP_082089426.1	AKB80094.1	GH46	100	351	0	0	1	351	1	351	8.3e-156	552.4
WP_082089427.1	AKB80095.1	GH46	100	871	0	0	1	871	1	871	0	1734.9
WP_011447731.1	ABD40448.1	GH39	100	466	0	0	1	466	1	466	9.9e-282	971.1
WP_015313865.1	AGB50733.1	GH39	100	850	0	0	1	850	1	850	0	1619.8
WP_013413624.1	ADP77346.1	GH38	100	846	0	0	1	846	1	846	0	1727.6
WP_052310007.1	CAJ35242.1	GH3	100	800	0	0	1	800	12	811	0	1537.3
WP_013329467.1	ADN36290.1	GH3	100	399	0	0	1	399	1	399	1.1e-231	804.7
WP_011450130.1	ABD42885.1	GH26	100	367	0	0	1	367	1	367	3e-225	783.1
WP_052288818.1	ABD40766.1	GH26	100	345	0	0	7	351	1	345	1.1e-187	658.3
WP_013719466.1	AEB68424.1	GH26	100	1012	0	0	1	1012	1	1012	0	2101.2
WP_052721776.1	AKB11798.1	GH23	100	894	0	0	1	894	1	894	0	1525.8
WP_012107753.1	ABS56694.1	GH18	100	337	0	0	1	337	1	337	6e-196	685.6
WP_048116504.1	AKB42290.1	GH18	100	346	0	0	1	346	1	346	2e-210	733.8
WP_069575262.1	AKB59307.1	GH18	100	776	0	0	1	776	1	776	0	1421.4
WP_048126741.1	AKB75323.1	GH18	100	365	0	0	1	365	1	365	6.5e-220	765.4
WP_080962277.1	AKJ39970.1	GH18	100	776	0	0	1	776	1	776	0	1422.9
WP_052728017.1	AKB45371.1	GH17	100	502	0	0	1	502	1	502	2.4e-281	969.9
WP_052723369.1	AKB82582.1	GH17	100	462	0	0	134	595	1	462	1.8e-259	897.5
WP_011306907.1	AKB52069.1	GH16	100	269	0	0	1	269	1	269	7.1e-131	469.2
WP_014405150.1	AFC99311.1	GH16	100	275	0	0	1	275	1	275	2.6e-165	583.6
WP_048188892.1	AFC99313.1	GH16	100	494	0	0	9	502	1	494	6.9e-273	941.8
WP_048122300.1	AKB45119.1	GH16	100	233	0	0	1	233	1	233	4.7e-139	496.1
WP_048157446.1	AKB48596.1	GH16	100	233	0	0	1	233	1	233	4.7e-139	496.1
WP_052712684.1	AKB53740.1	GH16	100	269	0	0	1	269	1	269	4.6e-130	466.5
WP_064496876.1	AAB99630.1	GH15|3.2.1.3	100	612	0	0	1	612	4	615	0	1272.7
WP_011032814.1	AKB70350.1	GH15	100	658	0	0	1	658	1	658	0	1377.5
WP_011034156.1	AAM31921.1	GH15	100	512	0	0	1	512	1	512	4.2e-310	1065.4
WP_048045906.1	AAM31922.1	GH15	100	118	0	0	1	118	125	242	2e-66	253.8
WP_011021214.1	AAM04611.1	GH15	100	675	0	0	1	675	1	675	0	1428.3
WP_011171236.1	CAF30848.1	GH15	100	621	0	0	1	621	1	621	0	1275.4
WP_011498588.1	ABE51426.1	GH15	100	647	0	0	1	647	1	647	0	1346.3
WP_011498669.1	ABE51507.1	GH15	100	645	0	0	1	645	1	645	0	1327.4
WP_011498857.1	ABE51699.1	GH15	100	407	0	0	1	407	1	407	1.1e-247	857.8
WP_011868072.1	ABO34617.1	GH15	100	621	0	0	1	621	1	621	0	1280
WP_011972411.1	ABR54508.1	GH15	100	621	0	0	1	621	1	621	0	1281.2
WP_011972735.1	ABR55603.1	GH15	100	627	0	0	1	627	1	627	0	1288.1
WP_011976936.1	ABR65605.1	GH15	100	621	0	0	1	621	1	621	0	1278.8
WP_012194132.1	ABX02195.1	GH15	100	621	0	0	1	621	1	621	0	1282.7
WP_015792048.1	ACV25315.1	GH15	100	614	0	0	1	614	1	614	0	1271.9
WP_015732859.1	ACX72639.1	GH15	100	615	0	0	1	615	1	615	0	1275.4
WP_012979764.1	ADC68852.1	GH15	100	612	0	0	1	612	1	612	0	1268.4
WP_013037232.1	ADE36289.1	GH15	100	652	0	0	1	652	1	652	0	1375.1
WP_013037390.1	ADE36447.1	GH15	100	407	0	0	1	407	1	407	1.1e-249	864.4
WP_012035514.1	CAJ37055.1	GH15	100	586	0	0	1	586	1	586	0	1209.5
WP_012036157.1	CAJ36366.1	GH15	100	637	0	0	1	637	1	637	0	1343.6
WP_013100321.1	ADG13575.1	GH15	100	588	0	0	1	588	1	588	0	1210.3
WP_013867336.1	AEH07153.1	GH15	100	696	0	0	1	696	1	696	0	1336.2
WP_011305572.1	AAZ69521.1	GH15	100	673	0	0	1	673	1	673	0	1401.3
WP_013193636.1	ADI73068.1	GH15	100	410	0	0	1	410	1	410	4.8e-248	859
WP_013193715.1	ADI73147.1	GH15	100	659	0	0	1	659	1	659	0	1369
WP_013194752.1	ADI74186.1	GH15	100	649	0	0	1	649	1	649	0	1366.7
WP_013194881.1	ADI74316.1	GH15	100	652	0	0	1	652	1	652	0	1371.7
WP_013799850.1	AEF97261.1	GH15	100	621	0	0	1	621	1	621	0	1298.5
WP_013898356.1	AEH60918.1	GH15	100	658	0	0	1	658	1	658	0	1373.6
WP_013898646.1	AEH61209.1	GH15	100	407	0	0	1	407	1	407	9e-247	854.7
WP_013898677.1	AEH61240.1	GH15	100	660	0	0	1	660	1	660	0	1390.2
WP_013999677.1	AEK20317.1	GH15	100	621	0	0	1	621	1	621	0	1275.4
WP_014586077.1	AET63892.1	GH15	100	662	0	0	1	662	1	662	0	1380.9
WP_014405057.1	AFC99218.1	GH15	100	617	0	0	1	617	1	617	0	1290
WP_014405408.1	AFC99569.1	GH15	100	586	0	0	1	586	1	586	0	1191.8
WP_015052719.1	AFV22996.1	GH15	100	645	0	0	1	645	1	645	0	1341.6
WP_015054605.1	AFV24902.1	GH15	100	409	0	0	1	409	1	409	8.8e-250	864.8
WP_015324493.1	AGB49327.1	GH15	100	656	0	0	1	656	1	656	0	1376.7
WP_048201097.1	AIJ04877.1	GH15	100	612	0	0	1	612	1	612	0	1273.1
WP_048167107.1	BAW28007.1	GH15	100	622	0	0	37	658	1	622	0	1291.6
WP_048167299.1	AKB13243.1	GH15	100	673	0	0	1	673	1	673	0	1417.1
WP_048122429.1	AKB45187.1	GH15	100	673	0	0	1	673	1	673	0	1404.4
WP_084626164.1	AKB45124.1	GH15	100	569	0	0	1	569	1	569	0	1203
WP_048157527.1	AKB48668.1	GH15	100	673	0	0	1	673	1	673	0	1404
WP_082091156.1	AKB48601.1	GH15	100	569	0	0	1	569	1	569	0	1203
WP_048125559.1	AKB17222.1	GH15	100	658	0	0	1	658	1	658	0	1386.7
WP_048126453.1	AKB21102.1	GH15	100	84	0	0	1	84	1	84	3.7e-46	186
WP_048136526.1	AKB49718.1	GH15	100	673	0	0	1	673	1	673	0	1402.1
WP_048121981.1	AKJ40245.1	GH15	100	673	0	0	1	673	1	673	0	1399.8
WP_080943670.1	AKB53754.1	GH15	100	569	0	0	1	569	1	569	0	1204.1
WP_048177627.1	AKB23956.1	GH15	100	661	0	0	1	661	1	661	0	1382.9
WP_048178019.1	AKB24317.1	GH15	100	671	0	0	1	671	1	671	0	1410.2
WP_080941527.1	AKB58136.1	GH15	100	569	0	0	1	569	1	569	0	1204.1
WP_048173841.1	AKB34012.1	GH15	100	658	0	0	1	658	1	658	0	1381.3
WP_082093079.1	AKB37925.1	GH15	100	675	0	0	1	675	1	675	0	1431.8
WP_080925786.1	AKB41410.1	GH15	100	675	0	0	1	675	1	675	0	1426
WP_080927516.1	AKB62333.1	GH15	100	675	0	0	1	675	1	675	0	1422.9
WP_080942088.1	AKB65662.1	GH15	100	675	0	0	1	675	1	675	0	1421.8
WP_080936891.1	AKB71869.1	GH15	100	675	0	0	1	675	1	675	0	1421.8
WP_048124592.1	AKB73774.1	GH15	100	660	0	0	1	660	1	660	0	1387.5
WP_048127029.1	AKB75482.1	GH15	100	621	0	0	37	657	1	621	0	1293.9
WP_084630324.1	AKB74000.1	GH15	100	672	0	0	1	672	1	672	0	1423.7
WP_048137186.1	AKB77015.1	GH15	100	658	0	0	1	658	1	658	0	1379.4
WP_048139365.1	AKB78382.1	GH15	100	602	0	0	62	663	1	602	0	1241.9
WP_082089504.1	AKB79582.1	GH15	100	677	0	0	1	677	1	677	0	1424.5
WP_048109242.1	AKB83637.1	GH15	100	674	0	0	1	674	1	674	0	1408.7
WP_080942260.1	AKB82214.1	GH15	100	569	0	0	1	569	1	569	0	1196.4
WP_048205528.1	AKB85433.1	GH15	100	407	0	0	1	407	1	407	3.1e-247	856.3
WP_072562015.1	APH39593.1	GH15	100	407	0	0	1	407	1	407	9.7e-249	861.3
WP_072562148.1	APH39731.1	GH15	100	653	0	0	1	653	1	653	0	1377.5
WP_011033950.1	AKB68999.1	GH133	100	659	0	0	1	659	1	659	0	1367.1
WP_011034679.1	AKB68523.1	GH133	100	659	0	0	1	659	1	659	0	1361.3
WP_011306376.1	AKB52610.1	GH133	100	659	0	0	1	659	1	659	0	1362.4
WP_011308556.1	AKB50331.1	GH133	100	659	0	0	1	659	1	659	0	1357
WP_048166377.1	AKB14626.1	GH133	100	659	0	0	1	659	1	659	0	1367.8
WP_048167080.1	BAW27972.1	GH133	100	659	0	0	1	659	1	659	0	1357.8
WP_048117912.1	AKB42845.1	GH133	100	659	0	0	1	659	1	659	0	1365.9
WP_084626114.1	AKB44024.1	GH133	100	691	0	0	1	691	1	691	0	1428.3
WP_048153587.1	AKB46329.1	GH133	100	659	0	0	1	659	1	659	0	1366.7
WP_048155689.1	AKB47588.1	GH133	100	659	0	0	1	659	1	659	0	1357.4
WP_082091086.1	AKB47501.1	GH133	100	691	0	0	1	691	1	691	0	1428.3
WP_048129366.1	AKB19378.1	GH133	100	659	0	0	1	659	1	659	0	1350.5
WP_080944040.1	AKB51485.1	GH133	100	691	0	0	1	691	1	691	0	1419.4
WP_048119418.1	AKB58037.1	GH133	100	659	0	0	1	659	1	659	0	1353.2
WP_048154116.1	AKB53191.1	GH133	100	659	0	0	1	659	1	659	0	1361.3
WP_080941460.1	AKB57252.1	GH133	100	691	0	0	1	691	1	691	0	1426
WP_048180639.1	AKB26046.1	GH133	100	662	0	0	1	662	1	662	0	1363.6
WP_048120560.1	AKB58705.1	GH133	100	659	0	0	1	659	1	659	0	1362.8
WP_048170295.1	AKB27522.1	GH133	100	659	0	0	1	659	1	659	0	1354.3
WP_048172633.1	AKB37189.1	GH133	100	659	0	0	1	659	1	659	0	1362.4
WP_048180175.1	AKB35421.1	GH133	100	659	0	0	1	659	1	659	0	1350.9
WP_015412784.1	AKB61833.1	GH133	100	659	0	0	1	659	1	659	0	1361.3
WP_048036272.1	AKB41609.1	GH133	100	659	0	0	1	659	1	659	0	1368.2
WP_048126374.1	AKB75086.1	GH133	100	659	0	0	1	659	1	659	0	1364.4
WP_048127655.1	AKB75833.1	GH133	100	659	0	0	1	659	1	659	0	1357
WP_048138982.1	AKB78132.1	GH133	100	659	0	0	1	659	1	659	0	1363.2
WP_048138985.1	AKB78133.1	GH133	100	659	0	0	1	659	1	659	0	1365.9
WP_048141690.1	AKB79812.1	GH133	100	659	0	0	1	659	1	659	0	1369
WP_048107492.1	AKB82099.1	GH133	100	659	0	0	1	659	1	659	0	1360.9
WP_048108408.1	AKB82822.1	GH133	100	659	0	0	1	659	1	659	0	1359.4
WP_080942187.1	AKB81200.1	GH133	100	691	0	0	1	691	1	691	0	1417.1
WP_048205116.1	AKB84971.1	GH133	100	671	0	0	1	671	1	671	0	1378.2
WP_048176879.1	AKJ39514.1	GH133	100	659	0	0	1	659	1	659	0	1362.8
WP_080962231.1	AKJ37810.1	GH133	100	691	0	0	1	691	1	691	0	1427.2
WP_072562149.1	APH39732.1	GH133	100	652	0	0	1	652	1	652	0	1370.9
WP_011034680.1	AKB65151.1	GH130	100	339	0	0	1	339	1	339	5.1e-211	735.7
WP_011034846.1	AGF98295.1	GH130	100	336	0	0	1	336	1	336	1.2e-209	731.1
WP_011022353.1	AAM05768.1	GH130	100	335	0	0	1	335	1	335	3.1e-208	726.5
WP_011022783.1	AAM06210.1	GH130	100	319	0	0	1	319	1	319	1.8e-197	690.6
WP_013413784.1	ADP77506.1	GH130	100	327	0	0	1	327	1	327	2.5e-199	696.8
WP_011307718.1	AKB51204.1	GH130	100	320	0	0	1	320	1	320	3e-197	689.9
WP_011308065.1	AAZ72025.1	GH130	100	344	0	0	1	344	1	344	1.7e-214	747.3
WP_015054918.1	AFV25220.1	GH130	100	333	0	0	1	333	1	333	3.7e-206	719.5
WP_015054921.1	AFV25223.1	GH130	100	316	0	0	1	316	1	316	2.4e-194	680.2
WP_048166378.1	BAW29818.1	GH130	100	320	0	0	1	320	1	320	1.9e-199	697.2
WP_048166428.1	AKB14563.1	GH130	100	344	0	0	1	344	1	344	1e-214	748
WP_082086839.1	BAW29060.1	GH130	100	353	0	0	1	353	1	353	2.6e-218	760
WP_048119991.1	AKB43763.1	GH130	100	344	0	0	1	344	1	344	1.3e-214	747.7
WP_048120557.1	AKB44096.1	GH130	100	320	0	0	1	320	1	320	6.7e-197	688.7
WP_048123849.1	AKB44023.1	GH130	100	339	0	0	1	339	1	339	1.3e-211	737.6
WP_084626207.1	AKB42902.1	GH130	100	348	0	0	3	350	1	348	8.4e-217	755
WP_048154905.1	AKB47214.1	GH130	100	344	0	0	1	344	1	344	1.3e-214	747.7
WP_048155675.1	AKB47581.1	GH130	100	320	0	0	1	320	1	320	6.7e-197	688.7
WP_048158262.1	AKB47500.1	GH130	100	339	0	0	1	339	1	339	1.3e-211	737.6
WP_082091213.1	AKB46392.1	GH130	100	348	0	0	3	350	1	348	8.4e-217	755
WP_048130336.1	AKB21878.1	GH130	100	334	0	0	1	334	1	334	2.6e-207	723.4
WP_048136557.1	AKB51486.1	GH130	100	339	0	0	1	339	1	339	4.2e-213	742.7
WP_082088055.1	AKB21554.1	GH130	100	331	0	0	1	331	1	331	4.1e-205	716.1
WP_048117593.1	AKB57194.1	GH130	100	344	0	0	1	344	1	344	1.3e-214	747.7
WP_048117706.1	AKB57251.1	GH130	100	339	0	0	1	339	1	339	6e-212	738.8
WP_048118144.1	AKB54444.1	GH130	100	320	0	0	1	320	1	320	4e-197	689.5
WP_048172352.1	AKB28761.1	GH130	100	335	0	0	1	335	1	335	1.5e-207	724.2
WP_048172638.1	AKB28968.1	GH130	100	335	0	0	1	335	1	335	3.1e-208	726.5
WP_048183165.1	AKB32684.1	GH130	100	335	0	0	1	335	1	335	6.8e-208	725.3
WP_048184578.1	AKB38095.1	GH130	100	352	0	0	2	353	1	352	4.5e-218	759.2
WP_082093198.1	AKB32867.1	GH130	100	318	0	0	1	318	1	318	1.5e-196	687.6
WP_015412785.1	AGF98100.1	GH130	100	339	0	0	1	339	1	339	5.1e-211	735.7
WP_048124044.1	AKB73322.1	GH130	100	342	0	0	1	342	1	342	2.1e-212	740.3
WP_048126111.1	AKB74911.1	GH130	100	334	0	0	1	334	1	334	1.1e-205	718
WP_048138980.1	AKB78131.1	GH130	100	339	0	0	1	339	1	339	1.2e-212	741.1
WP_048140260.1	AKB78941.1	GH130	100	346	0	0	1	346	1	346	7.8e-215	748.4
WP_048140360.1	AKB79009.1	GH130	100	328	0	0	1	328	1	328	3.8e-203	709.5
WP_048143425.1	AKB78727.1	GH130	100	335	0	0	1	335	4	338	7.8e-204	711.8
WP_048106463.1	AKB81199.1	GH130	100	334	0	0	1	334	1	334	4.7e-209	729.2
WP_048106526.1	AKB81241.1	GH130	100	344	0	0	1	344	1	344	4.5e-215	749.2
WP_048107165.1	AKB81721.1	GH130	100	320	0	0	1	320	5	324	2.3e-197	690.3
WP_048176125.1	AKJ37809.1	GH130	100	339	0	0	1	339	1	339	1.3e-211	737.6
WP_014868167.1	CCJ37194.1	GH13_9	100	643	0	0	1	643	1	643	0	1388.2
WP_074175406.1	SAI88306.1	GH13_9	100	643	0	0	1	643	1	643	0	1385.5
WP_013897661.1	AEH60222.1	GH13_5	100	495	0	0	1	495	1	495	0	1063.5
WP_015324745.1	AGB49579.1	GH13_5	100	480	0	0	1	480	1	480	1.2e-295	1017.3
WP_011021647.1	AAM05050.1	GH13_16	100	668	0	0	1	668	1	668	0	1251.9
WP_082092893.1	AKB34836.1	GH13_16	100	655	0	0	1	655	1	655	0	1329.3
WP_048038674.1	AKB64342.1	GH13_16	100	668	0	0	1	668	1	668	0	1252.7
WP_011021995.1	AAM05403.1	GH13_11	100	752	0	0	1	752	1	752	0	1543.5
WP_011307473.1	AKB51461.1	GH13_11	100	774	0	0	1	774	1	774	0	1565.1
WP_048170401.1	AKB27583.1	GH13_11	100	746	0	0	1	746	1	746	0	1543.9
WP_048126898.1	AKB75410.1	GH13_11	100	740	0	0	1	740	1	740	0	1542.7
WP_011022971.1	AAM06405.1	GH13	100	627	0	0	1	627	1	627	0	1336.2
WP_011843229.1	ABN56319.1	GH13	100	493	0	0	1	493	1	493	0	1075.5
WP_011306777.1	AKB52199.1	GH13	100	624	0	0	1	624	1	624	0	1331.2
WP_013718228.1	AEB67166.1	GH13	100	621	0	0	1	621	1	621	0	1336.2
WP_014587192.1	AET65010.1	GH13	100	641	0	0	1	641	1	641	0	1370.5
WP_048168220.1	AKB14295.1	GH13	100	625	0	0	1	625	1	625	0	1332.4
WP_048121962.1	AKB44923.1	GH13	100	624	0	0	1	624	1	624	0	1335.9
WP_048157249.1	AKB48436.1	GH13	100	624	0	0	1	624	1	624	0	1334.3
WP_048154576.1	AKB53674.1	GH13	100	624	0	0	1	624	1	624	0	1330.1
WP_048179821.1	AKB25716.1	GH13	100	629	0	0	1	629	1	629	0	1338.9
WP_048119762.1	AKB58216.1	GH13	100	624	0	0	1	624	1	624	0	1330.1
WP_014405006.1	AFC99167.1	GH113	100	384	0	0	1	384	1	384	1.2e-232	807.7
WP_015284407.1	AGB01443.1	GH113	100	529	0	0	1	529	1	529	0	1088.2
WP_011034735.1	AKB68467.1	GH0	100	458	0	0	4	461	232	689	5e-278	958.7
WP_015732754.1	ACX72533.1	GH0	100	371	0	0	1	371	1	371	1.1e-206	721.5
WP_012034571.1	CAJ38024.1	GH0	100	738	0	0	1	738	1	738	0	1513.8
WP_012035350.1	CAJ37225.1	GH0	100	692	0	0	1	692	1	692	0	1418.3
WP_012035638.1	CAJ36928.1	GH0	100	718	0	0	1	718	1	718	0	1478
WP_012036484.1	CAJ36023.1	GH0	100	723	0	0	1	723	1	723	0	1491.5
WP_011305457.1	AKB49833.1	GH0	100	727	0	0	1	727	1	727	0	1495.3
WP_013798960.1	AEF96358.1	GH0	100	277	0	0	1	277	1	277	1.3e-159	564.7
WP_014405818.1	AFC99980.1	GH0	100	702	0	0	1	702	1	702	0	1442.2
WP_048189190.1	AFD00299.1	GH0	100	718	0	0	1	718	7	724	0	1495.7
WP_014866607.1	CCJ35630.1	GH0	100	921	0	0	1	921	1	921	0	1947.2
WP_014866613.1	CCJ35636.1	GH0	100	923	0	0	1	923	1	923	0	1949.5
WP_083858189.1	AFV25369.1	GH0	100	145	0	0	47	191	1	145	9.4e-79	297.7
WP_048167844.1	ALK05108.1	GH0	100	377	0	0	1	377	1	377	6.9e-225	781.9
WP_052721889.1	AKB15338.1	GH0	100	727	0	0	1	727	1	727	0	1492.2
WP_050035448.1	AKB40581.1	GH0	100	727	0	0	1	727	1	727	0	1496.1
WP_050035715.1	AKB40114.1	GH0	100	727	0	0	1	727	1	727	0	1482.6
WP_080925771.1	AKB40801.1	GH0	100	689	0	0	1	689	1	689	0	1433.3
WP_080942077.1	AKB68467.1	GH0	100	689	0	0	1	689	1	689	0	1431.8
WP_052718747.1	AKB72891.1	GH0	100	727	0	0	1	727	1	727	0	1496.1
WP_052730800.1	AKB78305.1	GH0	100	689	0	0	1	689	1	689	0	1429.1
WP_052723440.1	AKB83525.1	GH0	100	727	0	0	1	727	1	727	0	1486.9
WP_062262321.1	CVK32141.1	GH0	100	930	0	0	1	930	1	930	0	1963.3
WP_074175147.1	SAI87831.1	GH0	100	930	0	0	1	930	1	930	0	1958.3
WP_052297262.1	ADN37298.1	GH18	99.9	915	1	0	1	915	15	929	0	1869
WP_048198123.1	CAJ37106.1	GH16	99.9	798	1	0	30	827	1	798	0	1157.5
WP_048159666.1	AKB19749.1	GH15	99.9	669	1	0	1	669	4	672	0	1410.6
WP_048130478.1	AKB22469.1	GH15	99.9	669	1	0	1	669	4	672	0	1410.6
WP_082089035.1	AKB37925.1	GH15	99.9	675	1	0	1	675	1	675	0	1429.8
WP_052724818.1	AKB72891.1	GH0	99.9	727	1	0	1	727	1	727	0	1495.3
WP_048206378.1	AKB84970.1	GH15	99.8	642	1	0	14	655	1	642	0	1324.7
WP_048123865.1	AKB44106.1	GH133	99.8	659	1	0	1	659	5	663	0	1355.9
WP_048127250.1	AKB18230.1	GH133	99.8	659	1	0	1	659	19	677	0	1371.3
WP_083790787.1	ADP77507.1	GH130	99.8	598	1	0	34	631	1	598	0	1264.6
WP_048173204.1	AKB29403.1	GH13	99.8	624	1	0	4	627	1	624	0	1325.8
WP_048184067.1	AKB37596.1	GH13	99.8	624	1	0	4	627	1	624	0	1327.4
WP_048167296.1	ALK04578.1	GH57	99.7	378	1	0	1	378	1	378	2.1e-226	786.9
WP_082090470.1	AKB23959.1	GH57	99.7	374	1	0	12	385	1	374	2.8e-222	773.5
WP_048124589.1	AKB73771.1	GH57	99.7	357	1	0	22	378	1	357	3.8e-207	723
WP_048137195.1	AKB77018.1	GH57	99.7	371	1	0	8	378	1	371	4.6e-221	769.2
WP_084626211.1	AKB43180.1	GH18	99.7	346	1	0	1	346	459	804	9.3e-168	592
WP_082091216.1	AKB46657.1	GH18	99.7	346	1	0	1	346	459	804	3.3e-165	583.6
WP_048065537.1	AAM06213.1	GH130	99.7	331	1	0	9	339	1	331	1.3e-198	694.5
WP_080927495.1	AKB68467.1	GH0	99.7	689	2	0	1	689	1	689	0	1426.8
WP_048157532.1	AKB45190.1	GH57	98.9	378	4	0	1	378	1	378	2.2e-223	776.9
WP_011034734.1	AKB68467.1	GH0	98.7	234	3	0	1	234	1	234	2.3e-133	477.2
WP_048065886.1	AKB34012.1	GH15	98	658	13	0	1	658	1	658	0	1365.5
WP_074176141.1	CVK34210.1	GH57	97.8	499	11	0	10	508	194	692	5.7e-291	1001.9
WP_048064995.1	AKB27522.1	GH133	96.2	659	25	0	1	659	1	659	0	1310
WP_011022589.1	AKB28965.1	GH133	96.1	659	26	0	1	659	1	659	0	1316.6
WP_083755901.1	AKB55831.1	GH18	93.1	29	2	0	1	29	577	605	2.1e-07	56.2
WP_011021646.1	AKB64341.1	GH0	89.4	727	77	0	7	733	1	727	0	1340.9
WP_048123533.1	AKB82582.1	GH17	88.5	165	19	0	372	536	298	462	1.1e-74	283.5
WP_083858213.1	AFV25369.1	GH0	88.2	85	10	0	278	362	17	101	1.5e-36	156.4
WP_048158086.1	AKB82582.1	GH17	87.9	165	20	0	373	537	298	462	1.9e-74	282.7
WP_052723344.1	AKB52069.1	GH16	87.3	260	31	1	1	258	1	260	6e-103	376.3
WP_052727946.1	AKB82582.1	GH17	86.4	250	34	0	377	626	212	461	6.7e-116	420.6
WP_048102758.1	ALK05432.1	GH15	86.1	670	92	1	1	670	1	669	0	1246.1
WP_052723359.1	AKB82582.1	GH17	85.7	168	24	0	351	518	295	462	8.1e-75	283.9
WP_082093199.1	AKB12171.1	GH133	85.7	21	3	0	1	21	300	320	0.00012	46.2
WP_052723265.1	AKB82582.1	GH17	85.4	253	37	0	637	889	210	462	4.3e-116	421.8
WP_084630385.1	AKB55831.1	GH18	84.6	26	4	0	30	55	438	463	0.00038	46.2
WP_082092999.1	AKB55831.1	GH18	84.2	38	6	0	1	38	577	614	1.4e-09	64.3
WP_052727992.1	AKB82582.1	GH17	83.3	168	28	0	367	534	295	462	1.9e-71	272.7
WP_052725520.1	AKB82582.1	GH17	82.7	168	29	0	367	534	295	462	5.6e-71	271.2
WP_048159636.1	AKB80095.1	GH46	81.5	184	34	0	506	689	688	871	7.7e-89	330.9
WP_013037231.1	APH39732.1	GH133	81.5	653	120	1	1	653	1	652	0	1122.8
WP_052727947.1	AKB82582.1	GH17	81.3	251	47	0	345	595	212	462	1.9e-107	392.5
WP_080962221.1	AKB48841.1	GH17	81.1	243	46	0	585	827	339	581	1.9e-105	386.3
WP_080943704.1	AKB48841.1	GH17	80.7	243	47	0	585	827	339	581	7.1e-105	384.4
WP_080941433.1	AKB48841.1	GH17	80.7	243	47	0	585	827	339	581	7.1e-105	384.4
WP_052730795.1	ALK05108.1	GH0	78.9	95	20	0	1	95	283	377	8e-39	163.3
WP_052725413.1	AKB82582.1	GH17	78.8	250	53	0	345	594	212	461	8.1e-103	377.1
WP_012106980.1	AKM41052.1	GH18	78.6	28	6	0	1	28	378	405	2e-07	55.8
WP_084626242.1	AKB82582.1	GH17	77.6	250	55	1	328	577	213	461	3.9e-102	374.8
WP_082091252.1	AKB82582.1	GH17	77.6	250	55	1	376	625	213	461	3.2e-102	375.2
WP_080942189.1	AKB21555.1	GH133	77.6	58	13	0	30	87	78	135	5.1e-20	99.4
WP_048065534.1	AKB18230.1	GH133	77.3	44	10	0	4	47	21	64	1.1e-10	68.6
WP_015313887.1	AGB50733.1	GH39	77.2	492	105	2	1393	1880	361	849	2.7e-205	719.2
WP_048117840.1	AKB48841.1	GH17	76.9	264	60	1	323	586	320	582	1e-110	403.3
WP_048153552.1	AKB48841.1	GH17	76.3	266	59	2	332	594	318	582	8.1e-111	403.7
WP_082091173.1	AKB48841.1	GH17	76.3	262	49	1	306	567	336	584	5.9e-103	378.3
WP_052721509.1	AKB80095.1	GH46	76.2	588	128	5	618	1196	287	871	3.3e-273	944.1
WP_082093000.1	AKB55831.1	GH18	76.1	71	17	0	45	115	544	614	1.1e-20	102.1
WP_011020995.1	AKB80095.1	GH46	75.7	588	131	5	618	1196	287	871	6.9e-271	936.4
WP_011305753.1	AKB48841.1	GH17	75.5	49	12	0	9	57	420	468	2e-13	77
WP_048136770.1	AKB80095.1	GH46	75.2	383	94	1	533	914	287	669	1.3e-176	622.9
WP_052723379.1	AKB82582.1	GH17	74.6	169	42	1	373	541	295	462	3.9e-64	248.4
WP_080943196.1	AKB80095.1	GH46	74.5	51	13	0	9	59	819	869	2.1e-15	83.6
WP_082088058.1	AKB80095.1	GH46	74.4	391	94	3	629	1018	486	871	2.2e-177	625.5
WP_011306481.1	AKB48841.1	GH17	74.4	242	62	0	342	583	343	584	1.3e-96	356.7
WP_080927548.1	AKB80095.1	GH46	74.2	384	97	2	438	820	287	669	1.9e-174	615.5
WP_082088404.1	AKB80095.1	GH46	74.1	185	48	0	218	402	687	871	3.4e-81	304.7
WP_052723183.1	AKB80095.1	GH46	74.1	185	48	0	526	710	687	871	6.1e-81	304.7
WP_048174197.1	AKB80095.1	GH46	74	384	99	1	555	938	287	669	6.9e-173	610.5
WP_048185178.1	AKB80095.1	GH46	74	384	99	1	555	938	287	669	4e-173	611.3
WP_084626179.1	AKB48841.1	GH17	74	262	55	1	306	567	336	584	4.6e-99	365.2
WP_052305870.1	AKB45371.1	GH17	73.8	164	43	0	7	170	336	499	5.9e-62	239.6
WP_080941548.1	AKB48841.1	GH17	73.5	249	66	0	343	591	336	584	1.1e-95	353.6
WP_011308524.1	AKB48841.1	GH17	73.4	241	64	0	425	665	341	581	3.6e-92	342
WP_080565405.1	AKB48841.1	GH17	73.4	241	64	0	389	629	341	581	3.5e-92	342
WP_015325374.1	AGB50733.1	GH39	73.3	483	124	2	815	1295	371	850	4.8e-193	677.9
WP_011306474.1	AKB48841.1	GH17	73.3	266	70	1	334	599	320	584	8.1e-107	390.6
WP_080943659.1	AKB48841.1	GH17	73.3	247	66	0	381	627	338	584	7.4e-95	350.9
WP_080941547.1	AKB48841.1	GH17	73.3	247	66	0	381	627	338	584	7.4e-95	350.9
WP_015323558.1	AGB50733.1	GH39	73	189	49	2	513	700	662	849	1.2e-76	290.4
WP_011306973.1	AKB48841.1	GH17	72.9	262	70	1	1708	1969	324	584	3.3e-100	370.2
WP_080962264.1	AKB48841.1	GH17	72.9	247	67	0	381	627	338	584	5.7e-95	351.3
WP_011307854.1	AKB48841.1	GH17	72.8	250	68	0	540	789	333	582	5.5e-99	364.8
WP_080943225.1	AKB80095.1	GH46	72.7	33	9	0	1	33	392	424	1.2e-06	53.9
WP_048118704.1	AKB43180.1	GH18	72.6	73	19	1	6	78	12	83	4.7e-20	101.3
WP_048153985.1	AKB43180.1	GH18	72.6	73	19	1	6	78	12	83	4.7e-20	101.3
WP_011305754.1	AKB48841.1	GH17	72.6	164	45	0	382	545	421	584	1.4e-61	240
WP_011307736.1	AKB48841.1	GH17	72.6	241	66	0	308	548	341	581	2.5e-90	335.5
WP_052725737.1	AKB48841.1	GH17	72.6	248	68	0	529	776	334	581	1e-97	360.5
WP_052723316.1	AKB48841.1	GH17	72.6	241	66	0	236	476	341	581	9e-96	353.6
WP_048037990.1	AKB80095.1	GH46	72.5	600	145	5	513	1108	287	870	3.4e-264	914.1
WP_011305752.1	AKB48841.1	GH17	72.5	247	68	0	381	627	338	584	3.7e-94	348.6
WP_011306785.1	AKB48841.1	GH17	72.5	262	71	1	1039	1300	324	584	1.8e-99	367.1
WP_053010667.1	AKB48841.1	GH17	72.3	249	69	0	335	583	336	584	7e-95	350.9
WP_048044528.1	AKB80095.1	GH46	72.2	600	147	5	513	1108	287	870	8.4e-263	909.4
WP_048039620.1	AKB80095.1	GH46	72.2	600	147	5	513	1108	287	870	1.1e-262	909.1
WP_052725401.1	AKB45371.1	GH17	72.2	162	45	0	352	513	341	502	1.5e-60	236.5
WP_048167471.1	AKB80095.1	GH46	72.1	383	97	4	514	886	287	669	3.4e-166	588.2
WP_011033085.1	AKB80095.1	GH46	72	600	148	5	513	1108	287	870	1.2e-261	905.6
WP_052712662.1	AKB48841.1	GH17	72	246	69	0	298	543	336	581	1.6e-93	346.3
WP_052712671.1	AKB48841.1	GH17	72	243	68	0	412	654	339	581	7.7e-95	350.9
WP_082092925.1	AKB80095.1	GH46	71.9	424	114	5	360	781	451	871	3.2e-176	621.3
WP_048041188.1	AKB55831.1	GH18	71.7	113	32	0	4	116	586	698	1.1e-42	175.6
WP_052723422.1	AKB82582.1	GH17	71.5	165	45	2	321	484	298	461	6.2e-53	211.1
WP_011306969.1	AKB48841.1	GH17	71.4	262	74	1	980	1241	324	584	1.8e-96	357.1
WP_011307111.1	AKB48841.1	GH17	71.4	262	74	1	858	1119	324	584	1.9e-97	360.1
WP_080565352.1	AKB48841.1	GH17	71.4	262	74	1	859	1120	324	584	1.9e-97	360.1
WP_011306476.1	AKB48841.1	GH17	71.3	268	75	2	327	593	318	584	1.5e-100	369.8
WP_048198119.1	CAJ37106.1	GH16	71.3	115	33	0	503	617	684	798	2.4e-41	172.9
WP_052721886.1	AKB82582.1	GH17	71.1	90	25	1	275	363	372	461	5.8e-27	124.4
WP_052721800.1	AKB59307.1	GH18	70.7	157	44	1	768	922	548	704	1.9e-56	223.8
WP_080940838.1	AKB80095.1	GH46	70.6	415	105	6	598	1001	462	870	4e-171	604.7
WP_053010670.1	AKB45371.1	GH17	70.6	163	48	0	341	503	340	502	3.7e-59	231.9
WP_048183159.1	AKB80095.1	GH46	70.5	387	113	1	601	987	287	672	1.9e-165	585.9
WP_084626222.1	AKB48841.1	GH17	70.5	244	72	0	332	575	341	584	1.3e-89	333.2
WP_011033093.1	AKB80095.1	GH46	70.4	601	156	7	498	1093	287	870	6.8e-257	889.8
WP_048039615.1	AKB80095.1	GH46	70.4	601	156	7	498	1093	287	870	6.8e-257	889.8
WP_048065386.1	AKB80095.1	GH46	70.3	387	114	1	601	987	287	672	2.2e-166	589
WP_048172350.1	AKB80095.1	GH46	70.3	387	114	1	601	987	287	672	1.2e-164	583.2
WP_011034848.1	AKB80095.1	GH46	70.2	181	54	0	493	673	688	868	3e-77	292.4
WP_048040329.1	AKB80095.1	GH46	70.2	181	54	0	493	673	688	868	3e-77	292.4
WP_011305836.1	AKB48841.1	GH17	70.2	238	71	0	311	548	341	578	9.1e-88	327.4
WP_052727860.1	AKB45371.1	GH17	70.1	167	50	0	341	507	336	502	1.7e-56	223
WP_052727961.1	AKB82582.1	GH17	69.8	169	49	1	367	533	293	461	1.1e-55	220.3
WP_080943226.1	AKB80095.1	GH46	69.7	33	10	0	1	33	839	871	1.9e-06	52.8
WP_048043298.1	AKB80095.1	GH46	69.6	181	55	0	493	673	688	868	8.6e-77	290.8
WP_048139905.1	AKB80095.1	GH46	69.6	414	124	2	555	967	456	868	1.1e-173	613.2
WP_052712751.1	AKB48841.1	GH17	69.6	247	75	0	510	756	338	584	1.8e-91	339.7
WP_052725733.1	AKB48841.1	GH17	69.6	247	75	0	746	992	338	584	2.4e-91	339.7
WP_053010620.1	AKB48841.1	GH17	69.6	247	75	0	746	992	338	584	1.8e-91	340.1
WP_052725319.1	AKB45371.1	GH17	69.5	167	51	0	341	507	336	502	3.8e-56	221.9
WP_052727859.1	AKB48841.1	GH17	69.4	245	72	1	352	596	341	582	4.8e-87	324.7
WP_048175963.1	AKB48841.1	GH17	69.4	248	76	0	303	550	337	584	7.8e-88	327.4
WP_080503124.1	AKB80095.1	GH46	69.3	225	62	1	18	242	654	871	8.4e-91	335.9
WP_048045981.1	AKB80095.1	GH46	69.3	225	62	1	646	870	654	871	3e-90	335.9
WP_052725428.1	AKB82582.1	GH17	69.2	169	50	1	367	533	293	461	3.3e-55	218.8
WP_048128190.1	AKB80095.1	GH46	69	384	117	2	595	977	287	669	3.7e-161	571.6
WP_080942231.1	AKB48841.1	GH17	69	242	75	0	444	685	341	582	6.8e-86	321.2
WP_080942438.1	AKB82582.1	GH17	68.9	254	78	1	522	774	208	461	7.3e-88	327.8
WP_052722976.1	AKB80095.1	GH46	68.8	224	63	2	650	873	486	702	2.9e-85	319.3
WP_080943655.1	AKB45371.1	GH17	68.8	160	50	0	338	497	343	502	1.7e-56	223
WP_052725783.1	AKB45371.1	GH17	68.8	160	50	0	338	497	343	502	2.2e-56	222.6
WP_053010672.1	AKB45371.1	GH17	68.8	160	50	0	338	497	343	502	1.7e-56	223
WP_011498589.1	AKB84971.1	GH133	68.8	663	195	3	7	657	8	670	4e-276	953
WP_048041917.1	AKB80095.1	GH46	68.7	601	166	7	498	1093	287	870	1.2e-248	862.4
WP_080925818.1	AKB80095.1	GH46	68.5	419	125	5	446	858	451	868	7.2e-169	597
WP_011307637.1	AKB48841.1	GH17	68.5	241	76	0	616	856	341	581	1e-82	310.8
WP_052712649.1	AKB45371.1	GH17	68.5	165	52	0	388	552	338	502	2.2e-57	226.1
WP_052725781.1	AKB45371.1	GH17	68.5	165	52	0	388	552	338	502	2.2e-57	226.1
WP_048159453.1	AKB80095.1	GH46	68.4	215	63	1	82	291	657	871	1.1e-84	315.8
WP_048128293.1	AKB80095.1	GH46	68.4	215	63	1	82	291	657	871	8.3e-85	316.2
WP_080565330.1	AKB80095.1	GH46	68.3	385	108	7	514	886	287	669	2.1e-155	552.4
WP_052712648.1	AKB48841.1	GH17	68.3	164	52	0	382	545	421	584	1.3e-57	226.9
WP_053010671.1	AKB48841.1	GH17	68.3	164	52	0	382	545	421	584	9.7e-58	227.3
WP_011308071.1	AKB43180.1	GH18	68.2	333	85	4	781	1096	476	804	5.8e-99	365.2
WP_048138092.1	AKB55831.1	GH18	68.2	283	69	3	286	568	437	698	8.1e-69	264.2
WP_011306475.1	AKB48841.1	GH17	68.2	267	82	1	309	572	318	584	3.6e-96	355.1
WP_011306477.1	AKB48841.1	GH17	68.2	267	82	1	318	581	318	584	2.1e-95	352.4
WP_011023927.1	AKB43180.1	GH18	68.1	69	22	0	625	693	477	545	1.6e-18	97.4
WP_048158834.1	AKB43180.1	GH18	68.1	69	22	0	623	691	477	545	3.5e-18	96.3
WP_048173830.1	AKB43180.1	GH18	68.1	69	22	0	625	693	477	545	1.2e-18	97.8
WP_048184806.1	AKB43180.1	GH18	68.1	69	22	0	625	693	477	545	1.2e-18	97.8
WP_048122816.1	AKB82582.1	GH17	68.1	141	45	0	390	530	242	382	9.6e-47	190.7
WP_084626213.1	AKB82582.1	GH17	68.1	254	80	1	522	774	208	461	8.9e-86	320.9
WP_048157773.1	AKB82582.1	GH17	68.1	141	45	0	390	530	242	382	9.6e-47	190.7
WP_082091218.1	AKB82582.1	GH17	68.1	254	80	1	522	774	208	461	8.9e-86	320.9
WP_048116846.1	AKB48841.1	GH17	68.1	248	79	0	303	550	337	584	3.3e-86	322
WP_048153262.1	AKB80095.1	GH46	67.8	385	110	7	593	965	287	669	1.6e-153	546.2
WP_011021088.1	AKB80095.1	GH46	67.6	401	120	9	584	977	471	868	1.4e-155	553.1
WP_080942429.1	AKB82582.1	GH17	67.6	250	79	1	476	723	213	462	1.1e-85	320.5
WP_048116807.1	AKB80095.1	GH46	67.5	385	111	7	593	965	287	669	6.2e-153	544.3
WP_048042565.1	AKB80095.1	GH46	67.5	600	175	5	498	1093	287	870	2.5e-243	844.7
WP_048046274.1	AKB80095.1	GH46	67.5	600	175	5	498	1093	287	870	2.5e-243	844.7
WP_013719467.1	AEB68424.1	GH26	67.5	418	136	0	823	1240	592	1009	3.3e-167	592
WP_048141546.1	AKB80095.1	GH46	67.4	423	129	4	559	977	451	868	1.1e-165	586.6
WP_015325752.1	AGB50733.1	GH39	67.4	469	151	1	665	1131	381	849	4.8e-181	637.9
WP_080942347.1	AKB48841.1	GH17	67.4	233	75	1	361	592	349	581	1.4e-78	296.6
WP_084626043.1	AKB45371.1	GH17	67.3	162	53	0	266	427	341	502	1.5e-53	213
WP_082091205.1	AKB45371.1	GH17	67.3	162	53	0	340	501	341	502	1.7e-53	213
WP_080943662.1	AKB82582.1	GH17	67.3	248	80	1	590	836	213	460	4.6e-82	308.9
WP_080962271.1	AKB48841.1	GH17	67.2	241	79	0	308	548	341	581	4.9e-78	294.7
WP_082086761.1	AKB46657.1	GH18	67.1	70	23	0	55	124	471	540	6.7e-18	93.2
WP_080941605.1	AKB80095.1	GH46	67	385	113	7	514	886	287	669	9.7e-153	543.5
WP_015324465.1	AGB50733.1	GH39	66.8	202	64	2	400	598	360	561	1.2e-69	266.9
WP_084630672.1	AKB80095.1	GH46	66.7	45	15	0	1	45	711	755	5.7e-10	65.1
WP_011032345.1	AKB43180.1	GH18	66.7	69	23	0	625	693	477	545	3e-17	93.2
WP_080941427.1	AKB55831.1	GH18	66.7	57	19	0	2	58	597	653	1.9e-17	90.1
WP_011306480.1	AKB48841.1	GH17	66.7	249	83	0	341	589	336	584	9.5e-84	313.9
WP_015313872.1	AGB50733.1	GH39	66.5	492	154	5	406	888	360	849	1.8e-183	645.6
WP_048103093.1	AKB45371.1	GH17	66.3	95	32	0	5	99	408	502	1.4e-28	127.9
WP_080944035.1	AKB45371.1	GH17	66.3	95	32	0	19	113	408	502	1.3e-28	128.3
WP_048155817.1	AKB82582.1	GH17	66.2	71	23	1	605	675	382	451	2e-17	93.6
WP_048109592.1	AKB80095.1	GH46	66.1	387	121	7	605	983	486	870	1.9e-149	532.7
WP_015324894.1	AGB50733.1	GH39	66.1	487	157	4	649	1133	368	848	1e-180	637.1
WP_011022684.1	AKB46657.1	GH18	66.1	62	21	0	3	64	26	87	1.6e-16	89.7
WP_048184379.1	AKB55831.1	GH18	66	268	79	3	553	809	437	703	5e-61	238.8
WP_052712666.1	AKB45371.1	GH17	66	162	55	0	472	633	341	502	2.2e-53	213
WP_052725769.1	AKB45371.1	GH17	66	162	55	0	472	633	341	502	2.2e-53	213
WP_080962295.1	AKB82582.1	GH17	66	247	79	2	533	774	212	458	1.3e-81	307
WP_080925767.1	AKB43180.1	GH18	65.7	70	24	0	362	431	476	545	9.3e-18	95.9
WP_080933347.1	AKB43180.1	GH18	65.7	70	24	0	362	431	476	545	9.4e-18	95.9
WP_052725406.1	AKB45371.1	GH17	65.6	163	56	0	340	502	340	502	2.3e-53	212.6
WP_082088267.1	AKB80095.1	GH46	65.5	458	144	5	436	892	427	871	4.1e-175	617.8
WP_083885756.1	AGB50733.1	GH39	65.4	179	62	0	518	696	670	848	8.7e-64	247.7
WP_048170872.1	AKB55831.1	GH18	65.4	269	79	3	639	895	437	703	4.5e-63	245.7
WP_012106392.1	XP_364119.1	GH2	65.3	49	16	1	19	67	1083	1130	1.6e-09	64.3
WP_052725388.1	AKB45371.1	GH17	65.2	164	57	0	580	743	339	502	2e-53	213.4
WP_052722567.1	AKB80095.1	GH46	65	383	126	4	604	979	487	868	2.7e-151	538.9
WP_052723125.1	AKB80095.1	GH46	65	383	126	4	604	979	487	868	2.7e-151	538.9
WP_048138690.1	AKB80095.1	GH46	65	220	68	3	4	221	287	499	7.4e-81	302.8
WP_048147305.1	AFV25369.1	GH0	65	40	14	0	1	40	106	145	2.7e-07	58.9
WP_053010664.1	AKB45371.1	GH17	64.9	111	35	2	331	440	330	437	4.8e-29	131.7
WP_052727853.1	AKB82582.1	GH17	64.7	167	57	1	338	502	295	461	6.3e-52	208.4
WP_052725312.1	AKB82582.1	GH17	64.7	167	57	1	338	502	295	461	6.3e-52	208.4
WP_084630889.1	AKB55831.1	GH18	64.6	48	17	0	3	50	657	704	6.4e-10	65.5
WP_052723370.1	AKB48841.1	GH17	64.6	268	93	2	329	595	318	584	1.9e-84	316.2
WP_015325153.1	AGB50733.1	GH39	64.4	491	157	3	1833	2322	375	848	4e-165	586.3
WP_048044196.1	AKB59307.1	GH18	64.4	264	80	3	560	811	437	698	2.5e-68	263.1
WP_011023071.1	AKB55831.1	GH18	64.3	272	83	3	639	898	437	706	6.1e-68	261.9
WP_052727942.1	AKB45371.1	GH17	64.1	167	60	0	361	527	336	502	6.9e-53	211.1
WP_052725407.1	AKB45371.1	GH17	64.1	167	60	0	361	527	336	502	1.2e-52	210.3
WP_015313870.1	AGB50733.1	GH39	64	572	115	1	1369	1940	369	849	1e-199	700.7
WP_011033534.1	AKJ39970.1	GH18	64	264	81	3	560	811	437	698	2.1e-67	260
WP_015411936.1	AKB59307.1	GH18	64	264	81	3	560	811	437	698	7.3e-68	261.5
WP_015323828.1	AGB50733.1	GH39	63.9	291	86	3	494	783	578	850	6e-90	334.7
WP_052727905.1	AKB43180.1	GH18	63.9	285	88	2	353	637	476	745	4.4e-61	238.8
WP_080943658.1	AKB48841.1	GH17	63.9	249	90	0	343	591	336	584	1e-77	293.9
WP_048106531.1	AKB82099.1	GH133	63.8	69	20	2	1	68	121	185	3.2e-15	83.2
WP_052722956.1	AKB55831.1	GH18	63.7	262	91	3	463	722	437	696	3.6e-66	255.8
WP_048119986.1	AKB82582.1	GH17	63.6	173	63	0	340	512	211	383	2.5e-52	209.1
WP_052725362.1	AKB43180.1	GH18	63.5	285	89	2	353	637	476	745	4.9e-60	235.3
WP_048120344.1	AKB48841.1	GH17	63.4	82	30	0	9	90	420	501	1.2e-20	101.7
WP_080943664.1	AKB82582.1	GH17	63.4	172	63	0	243	414	211	382	5.9e-52	207.6
WP_048119984.1	AKB82582.1	GH17	63.4	172	63	0	340	511	211	382	7.3e-52	207.6
WP_048176793.1	AKB82582.1	GH17	63.4	172	63	0	340	511	211	382	7.3e-52	207.6
WP_052727858.1	AKB45371.1	GH17	63.3	169	62	0	361	529	334	502	1.1e-53	213.8
WP_080941612.1	AKB82582.1	GH17	63.2	185	61	2	351	528	274	458	3.6e-54	215.3
WP_080942427.1	AKB82582.1	GH17	63.2	250	90	1	74	321	211	460	2.4e-80	301.6
WP_052727928.1	AKB48841.1	GH17	62.8	164	61	0	580	743	421	584	7e-51	204.9
WP_084626249.1	AKB45371.1	GH17	62.8	164	61	0	214	377	339	502	4e-50	201.4
WP_082091260.1	AKB45371.1	GH17	62.8	164	61	0	214	377	339	502	4e-50	201.4
WP_080942428.1	AKB48841.1	GH17	62.8	242	90	0	128	369	341	582	1e-74	283.1
WP_082091111.1	AKB82582.1	GH17	62.7	249	91	1	292	538	213	461	1.4e-74	283.1
WP_083750470.1	ACR62057.1	GH2	62.3	53	19	1	3	55	8	59	2.1e-10	68.9
WP_013295075.1	ACR62057.1	GH2	62.3	53	19	1	3	55	8	59	2.7e-10	68.6
WP_082093202.1	AKB46657.1	GH18	62.3	154	58	0	475	628	591	744	5.9e-52	208.4
WP_048158670.1	AKB59307.1	GH18	61.8	272	92	4	559	821	437	705	2.3e-69	266.5
WP_048125385.1	AKB59307.1	GH18	61.8	272	92	4	559	821	437	705	6e-70	268.5
WP_082089292.1	AKB55831.1	GH18	61.7	47	18	0	734	780	437	483	6.9e-09	65.5
WP_015411057.1	AKB43180.1	GH18	61.6	284	94	2	419	702	476	744	2.8e-63	246.1
WP_048042984.1	AKB43180.1	GH18	61.6	284	94	2	420	703	476	744	2.8e-63	246.1
WP_048040027.1	AKB43180.1	GH18	61.6	284	94	2	419	702	476	744	2.8e-63	246.1
WP_048065988.1	AKB80095.1	GH46	61.5	187	71	1	398	584	287	472	1.4e-67	260
WP_015313984.1	AGB50733.1	GH39	61.3	302	113	2	501	799	549	849	3.1e-89	332.4
WP_085983099.1	AKB48841.1	GH17	61	344	119	7	174	505	242	582	8.4e-101	370.2
WP_052305905.1	AKB48841.1	GH17	61	344	119	7	228	559	242	582	9.3e-101	370.2
WP_053010666.1	AKB48841.1	GH17	60.9	271	102	2	329	599	318	584	3.8e-80	302
WP_052723372.1	AKB48841.1	GH17	60.8	166	65	0	363	528	336	501	5.2e-48	194.9
WP_082086864.1	AKB43180.1	GH18	60.7	346	119	5	20	365	476	804	5.9e-80	300.4
WP_080932913.1	ACL75914.1	GH73	60.5	114	42	2	86	198	103	214	5.7e-31	137.9
WP_011306617.1	AKB45371.1	GH17	60.5	162	64	0	471	632	341	502	4.4e-46	188.7
WP_083495796.1	ADX05725.1	GH5_38|3.2.1.4	60.4	91	35	1	1	90	67	157	2.2e-22	108.2
WP_048174139.1	AKB80095.1	GH46	60.4	187	73	1	395	581	287	472	1.3e-65	253.4
WP_048185146.1	AKB80095.1	GH46	60.4	187	73	1	395	581	287	472	1.3e-65	253.4
WP_084126339.1	ACR62057.1	GH2	60.4	53	20	1	3	55	8	59	3.6e-10	68.2
WP_048119686.1	AKB43180.1	GH18	60.2	342	110	5	428	752	472	804	1.8e-83	313.2
WP_011020394.1	AKB55831.1	GH18	60.1	273	94	5	563	824	437	705	3.5e-62	242.7
WP_048156870.1	AKB46657.1	GH18	60.1	341	116	5	439	771	476	804	3.4e-77	292.4
WP_048116844.1	AKB45371.1	GH17	60	75	29	1	4	78	416	489	5.7e-18	92.4
WP_048117427.1	AKB43180.1	GH18	59.6	337	111	2	618	937	476	804	1.5e-82	310.5
WP_048121526.1	AKB46657.1	GH18	59.5	341	118	5	439	771	476	804	9.9e-77	290.8
WP_048177313.1	AKB80095.1	GH46	59.3	221	84	5	474	692	453	669	9.5e-71	270.8
WP_011021734.1	AKB48841.1	GH17	59.3	81	31	2	329	409	341	419	6.1e-17	91.3
WP_052725317.1	AKB45371.1	GH17	59.3	162	66	0	366	527	341	502	2.4e-45	186
WP_082091257.1	AKB48841.1	GH17	59.2	255	98	1	18	272	336	584	2e-75	285
WP_015411588.1	AKB80095.1	GH46	59.1	186	75	1	441	626	489	673	2.3e-68	262.7
WP_048065989.1	AKB80095.1	GH46	59.1	181	71	3	510	688	287	466	1.4e-58	230.3
WP_013330537.1	AMM56779.1	GH18	59.1	208	82	1	11	215	2	209	4.3e-70	266.9
WP_048169435.1	AKB59307.1	GH18	59	271	97	4	463	722	437	704	9.1e-62	241.1
WP_012106177.1	AKB48841.1	GH17	59	134	54	1	284	417	423	555	5.9e-33	144.8
WP_016358618.1	ADX05725.1	GH5_38|3.2.1.4	58.9	90	36	1	1	89	67	156	5.7e-22	106.3
WP_052723134.1	AKB43180.1	GH18	58.9	331	125	3	470	800	476	795	3e-68	262.7
WP_084626248.1	AKB48841.1	GH17	58.8	255	99	1	18	272	336	584	2e-75	285
WP_011306123.1	AKB80095.1	GH46	58.7	184	74	2	510	692	487	669	1.3e-59	233.8
WP_082090504.1	AKB80095.1	GH46	58.6	585	229	9	604	1182	287	864	6.8e-202	707.2
WP_023991529.1	XP_364119.1	GH2	58.6	58	23	1	8	65	1077	1133	4.5e-10	65.9
WP_048071778.1	XP_364119.1	GH2	58.6	58	23	1	8	65	1077	1133	5.9e-10	65.5
WP_052727857.1	AKB45371.1	GH17	58.6	162	67	0	366	527	341	502	5.3e-45	184.9
WP_012980565.1	EEB74966.1	GH0	58.5	284	111	3	48	327	99	379	1.3e-89	332.4
WP_052721908.1	AKB43180.1	GH18	58.4	339	131	3	438	776	476	804	3.1e-78	295.8
WP_084631019.1	AKB82582.1	GH17	58.4	173	71	1	49	220	208	380	2.3e-47	191.4
WP_052723371.1	AKB45371.1	GH17	58.3	180	75	0	337	516	323	502	3.7e-51	205.3
WP_080942389.1	AKB82582.1	GH17	58.1	253	104	1	305	555	209	461	1.3e-67	260
WP_048174140.1	AKB80095.1	GH46	58	181	73	3	513	691	287	466	2.5e-55	219.5
WP_048185147.1	AKB80095.1	GH46	58	181	73	3	513	691	287	466	2.5e-55	219.5
WP_082088962.1	AKB48841.1	GH17	58	81	32	2	29	109	341	419	5.3e-16	86.3
WP_048154592.1	AKB43180.1	GH18	57.9	342	121	5	710	1037	472	804	3.9e-76	289.3
WP_012617008.1	CED94343.1	GH18	57.8	211	83	1	16	220	2	212	6.6e-66	253.1
WP_011308606.1	AKB46657.1	GH18	57.8	339	127	3	438	770	476	804	1.5e-80	303.5
WP_048119158.1	AKB43180.1	GH18	57.8	365	137	6	416	775	452	804	2.3e-81	306.2
WP_048125838.1	AKB55831.1	GH18	57.8	341	112	4	381	690	437	776	1.8e-66	256.5
WP_048122381.1	AKB80095.1	GH46	57.5	181	75	2	513	692	287	466	3.2e-58	229.2
WP_015411591.1	AKB80095.1	GH46	57.5	181	74	3	515	693	287	466	7.1e-58	228
WP_048039623.1	AKB80095.1	GH46	57.5	181	74	3	515	693	287	466	1.2e-57	227.3
WP_048038105.1	AKB80095.1	GH46	57.5	181	74	3	515	693	287	466	7.1e-58	228
WP_048136783.1	AKB80095.1	GH46	57.5	179	73	3	520	696	287	464	1.1e-55	220.7
WP_048177287.1	AKB80095.1	GH46	57.5	181	75	2	513	692	287	466	1.9e-58	229.9
WP_010870998.1	EEB74966.1	GH0	57.5	299	118	4	46	338	84	379	2.3e-94	348.2
WP_052722597.1	AKB43180.1	GH18	57.4	331	130	3	470	800	476	795	1.4e-68	263.8
WP_052725318.1	AKB45371.1	GH17	57.4	169	72	0	361	529	334	502	6.3e-46	188
WP_048176441.1	AKB43180.1	GH18	57.2	362	144	4	416	775	452	804	2.5e-80	302.8
WP_052727854.1	AKB82582.1	GH17	57.2	250	105	1	318	567	213	460	3e-66	255.8
WP_011023026.1	AKB80095.1	GH46	57.1	382	157	4	531	911	487	862	6.2e-134	481.1
WP_048186075.1	AKB80095.1	GH46	57.1	382	157	4	489	869	487	862	3.5e-134	481.9
WP_048128239.1	AKB80095.1	GH46	57.1	184	76	3	512	693	487	669	6.4e-59	231.5
WP_011833233.1	XP_364119.1	GH2	57.1	56	23	1	8	63	1079	1133	4.3e-10	65.9
WP_015504810.1	ACR62057.1	GH2	57.1	42	18	0	13	54	18	59	8e-07	57
WP_083756001.1	AKB55831.1	GH18	57.1	161	61	1	294	454	544	696	1.1e-44	183.7
WP_048166864.1	AKB43180.1	GH18	57.1	357	145	4	410	765	452	801	8.1e-79	297.7
WP_048108152.1	AKB48841.1	GH17	57.1	247	106	0	305	551	336	582	2.2e-61	239.6
WP_080962302.1	AKB48841.1	GH17	57.1	280	103	3	281	560	319	581	3.9e-78	295
WP_011033069.1	AKB80095.1	GH46	56.9	181	75	3	515	693	287	466	2.1e-57	226.5
WP_048125792.1	AKB80095.1	GH46	56.9	181	75	3	514	692	287	466	5.6e-55	218.4
WP_011170615.1	XP_364119.1	GH2	56.9	58	24	1	5	62	1077	1133	1.1e-10	67.8
WP_011868663.1	XP_364119.1	GH2	56.9	58	24	1	5	62	1077	1133	5.1e-11	68.9
WP_012068213.1	XP_364119.1	GH2	56.9	58	24	1	5	62	1077	1133	5.1e-11	68.9
WP_100904777.1	XP_364119.1	GH2	56.9	58	24	1	8	65	1077	1133	4e-09	62.8
WP_074174673.1	AKP42378.1	GH18	56.9	209	87	1	6	211	1	209	2.7e-69	264.2
WP_048125796.1	AKB80095.1	GH46	56.8	190	81	1	377	566	487	675	7.5e-66	254.2
WP_080565421.1	AKB48841.1	GH17	56.8	250	105	1	283	532	338	584	4.5e-68	261.5
WP_067148285.1	ADX05725.1	GH5_38|3.2.1.4	56.7	90	38	1	1	89	67	156	2e-22	107.8
WP_048106881.1	AKB43180.1	GH18	56.7	335	134	5	653	982	476	804	5.8e-74	282
WP_052723376.1	AKB48841.1	GH17	56.6	175	76	0	370	544	341	515	1.3e-46	190.3
WP_011307867.1	AKB43180.1	GH18	56.5	345	112	4	618	940	476	804	1.3e-78	297.4
WP_024265314.1	AKP42378.1	GH18	56.5	209	88	1	6	211	1	209	6.1e-69	263.1
WP_048116843.1	AKB80095.1	GH46	56.4	181	77	2	513	692	287	466	7.1e-58	228
WP_011308404.1	AKB43180.1	GH18	56.4	319	90	2	462	780	476	745	6.1e-59	231.9
WP_082091055.1	AKB43180.1	GH18	56.4	344	123	5	428	755	472	804	1.6e-76	290
WP_082088406.1	AKB55831.1	GH18	56.4	163	70	1	27	189	544	705	2.3e-48	194.9
WP_082088253.1	AKB55831.1	GH18	56.4	163	70	1	177	339	544	705	3.7e-48	194.9
WP_080565440.1	AKB48841.1	GH17	56.4	133	52	3	40	172	345	471	4.1e-32	140.6
WP_052725770.1	AKB45371.1	GH17	56.4	165	68	2	341	505	341	501	3.4e-41	172.2
WP_082090712.1	AKB80095.1	GH46	56.3	206	88	2	98	302	468	672	3.1e-66	254.6
WP_015412006.1	AKB46657.1	GH18	56.3	215	86	2	877	1090	596	803	1.1e-57	228
WP_048119688.1	AKB43180.1	GH18	56.3	343	125	4	711	1038	472	804	2.3e-76	290
WP_011449685.1	CED94343.1	GH18	56.2	208	85	1	15	216	5	212	8.5e-66	252.7
WP_084626127.1	AKB48841.1	GH17	56.2	251	103	2	289	535	334	581	2.5e-63	245.7
WP_080942402.1	AKB43180.1	GH18	56.1	221	89	2	335	555	592	804	3.9e-59	231.9
WP_014586757.1	AHO16406.1	GH13_11	56.1	358	152	3	15	368	11	367	5.2e-109	397.1
WP_048136785.1	AKB80095.1	GH46	56	216	88	3	349	563	466	675	4e-67	258.5
WP_082088972.1	AKB55831.1	GH18	56	100	38	1	2	101	553	646	2.1e-23	110.9
WP_082093048.1	AKB55831.1	GH18	56	100	38	1	2	101	553	646	2.7e-23	110.5
WP_100904924.1	ACR62057.1	GH2	55.9	59	26	0	8	66	1	59	2.7e-13	78.6
WP_100907399.1	ACR62057.1	GH2	55.9	59	26	0	8	66	1	59	2.7e-13	78.6
WP_011022311.1	AKB43180.1	GH18	55.9	340	134	4	472	798	467	803	3.3e-67	259.2
WP_048139943.1	AKJ39970.1	GH18	55.9	340	120	3	435	744	437	776	5.8e-74	281.6
WP_082089340.1	AKB43180.1	GH18	55.9	338	112	3	754	1063	476	804	1.4e-73	280.8
WP_082089518.1	AKB43180.1	GH18	55.9	338	124	5	559	880	476	804	1.1e-76	290.8
WP_072561192.1	AHO16406.1	GH13_11	55.9	340	149	1	15	353	11	350	2.4e-106	388.3
WP_084626049.1	AKB48841.1	GH17	55.7	271	111	5	54	324	323	584	2.4e-69	265.4
WP_012066328.1	XP_364119.1	GH2	55.6	54	23	1	9	62	1081	1133	1.6e-09	63.9
WP_048173000.1	AKB55831.1	GH18	55.6	151	67	0	160	310	544	694	2.7e-40	168.7
WP_048183786.1	AKB55831.1	GH18	55.6	151	67	0	160	310	544	694	2.7e-40	168.7
WP_011033533.1	AKB82582.1	GH17	55.6	252	108	2	397	648	213	460	5.6e-65	251.5
WP_048040123.1	AKB82582.1	GH17	55.6	252	108	2	397	648	213	460	7.3e-65	251.1
WP_013038352.1	AHO16406.1	GH13_11	55.6	340	150	1	15	353	11	350	7.1e-106	386.7
WP_048039955.1	AHO16406.1	GH13_11	55.6	365	157	3	8	369	5	367	7.3e-111	403.3
WP_011034220.1	AKJ39970.1	GH18	55.5	344	131	4	442	767	437	776	2e-74	283.1
WP_013645613.1	ACR62057.1	GH2	55.4	56	25	0	11	66	4	59	6.7e-12	73.9
WP_074358361.1	ACR62057.1	GH2	55.4	56	22	1	3	55	4	59	3e-09	65.1
WP_011843018.1	CDT21063.1	GH18	55.3	206	89	1	9	211	4	209	3.7e-66	253.8
WP_048183481.1	AKB43180.1	GH18	55.3	338	138	3	472	797	467	803	6.2e-66	255
WP_048045848.1	AHO16406.1	GH13_11	55.3	365	158	3	8	369	5	367	1.2e-110	402.5
WP_048166947.1	AHO16406.1	GH13_11	55.3	347	154	1	8	354	5	350	7.5e-108	393.3
WP_015411105.1	AHO16406.1	GH13_11	55.3	365	158	3	8	369	5	367	1.2e-110	402.5
WP_052273708.1	AKB80095.1	GH46	55.2	194	85	2	504	696	478	670	7.6e-60	234.6
WP_052716865.1	AKB80095.1	GH46	55.2	194	85	2	505	697	478	670	7.6e-60	234.6
WP_012193020.1	XP_364119.1	GH2	55.2	58	25	1	5	62	1077	1133	3.9e-11	69.3
WP_082091184.1	AKB43180.1	GH18	55.1	361	127	6	328	685	476	804	1e-61	240.7
WP_052727851.1	AKB48841.1	GH17	55.1	187	76	4	341	527	341	519	9.8e-44	180.6
WP_048141254.1	AHO16406.1	GH13_11	55.1	365	159	3	8	369	5	367	8.1e-110	399.8
WP_048144212.1	CEK37813.1	GH18	55	169	74	2	18	185	5	172	3.5e-46	187.6
WP_011499842.1	AHO16406.1	GH13_11	55	347	154	2	8	353	5	350	7.1e-106	386.7
WP_013193566.1	AHO16406.1	GH13_11	55	347	154	2	8	353	5	350	1.4e-106	389
WP_052718282.1	AKB80095.1	GH46	54.9	415	180	6	559	968	457	869	1.6e-132	476.5
WP_011447675.1	XP_364119.1	GH2	54.9	51	22	1	18	68	1081	1130	2.1e-08	60.5
WP_052725706.1	AKB43180.1	GH18	54.9	71	32	0	312	382	476	546	1.4e-10	70.5
WP_052718296.1	AKB43180.1	GH18	54.9	153	69	0	1209	1361	592	744	1.5e-41	174.9
WP_052727263.1	AKB43180.1	GH18	54.9	215	94	1	856	1070	592	803	9.9e-59	231.5
WP_053010695.1	AKB43180.1	GH18	54.9	364	126	5	223	583	476	804	1.5e-61	240
WP_058738346.1	ACR62057.1	GH2	54.8	42	19	0	13	54	18	59	1.2e-05	53.1
WP_015324351.1	CUI24525.1	GH19	54.8	310	111	5	1	282	15	323	7.9e-85	317.4
WP_082090685.1	AKB43180.1	GH18	54.8	221	93	2	150	370	591	804	9e-60	233.4
WP_012036348.1	ACR62057.1	GH2	54.7	53	23	1	13	65	8	59	5.9e-08	60.8
WP_048166345.1	AKB43180.1	GH18	54.7	344	125	5	715	1038	472	804	2.1e-74	283.5
WP_048036987.1	AKB82582.1	GH17	54.7	86	38	1	850	935	207	291	2.4e-16	90.5
WP_048043478.1	AKB82582.1	GH17	54.7	86	38	1	848	933	207	291	1.8e-16	90.9
WP_048046560.1	AKB82582.1	GH17	54.7	86	38	1	848	933	207	291	2.4e-16	90.5
WP_048041176.1	AKB82582.1	GH17	54.7	86	38	1	849	934	207	291	2.4e-16	90.5
WP_048180114.1	AHO16406.1	GH13_11	54.7	358	158	2	15	369	11	367	8.9e-109	396.4
WP_012618087.1	AFV25369.1	GH0	54.7	95	42	1	24	118	52	145	9e-20	100.9
WP_052712943.1	AKB43180.1	GH18	54.6	366	126	5	223	585	476	804	2.6e-61	239.2
WP_080942193.1	AKB43180.1	GH18	54.5	347	137	3	520	859	472	804	1.5e-65	253.8
WP_048155632.1	AKB45371.1	GH17	54.5	77	35	0	174	250	342	418	4.6e-15	84.3
WP_048117114.1	AKB45371.1	GH17	54.5	77	35	0	122	198	342	418	3.6e-15	84.3
WP_048170761.1	AHO16406.1	GH13_11	54.5	365	161	3	8	369	5	367	3.1e-109	397.9
WP_048184285.1	AHO16406.1	GH13_11	54.5	365	161	3	8	369	5	367	3.1e-109	397.9
WP_052279162.1	AKB43180.1	GH18	54.4	338	123	4	681	996	476	804	3.5e-74	282.7
WP_048172538.1	AKB43180.1	GH18	54.4	338	141	3	472	797	467	803	2.6e-64	249.6
WP_048139945.1	AKB46657.1	GH18	54.4	215	89	3	444	651	592	804	1.6e-56	223.4
WP_004035944.1	ACR62057.1	GH2	54.3	46	20	1	9	54	15	59	6.8e-06	53.9
WP_067044986.1	ACR62057.1	GH2	54.3	46	20	1	9	54	15	59	5.2e-06	54.3
WP_100815740.1	ACR62057.1	GH2	54.3	46	20	1	9	54	15	59	6.8e-06	53.9
WP_048067159.1	AHO16406.1	GH13_11	54.3	341	155	1	14	353	10	350	3.8e-99	364.4
WP_048204343.1	CBL10145.1	GH3	54.2	118	50	1	167	280	197	314	2.8e-26	122.5
WP_012034331.1	ALP04912.1	GH18	54.2	203	90	1	17	216	6	208	1.7e-61	238.4
WP_012617538.1	AFV25369.1	GH0	54.2	96	41	1	26	121	53	145	6.3e-21	104.8
WP_013644233.1	XP_364119.1	GH2	54.1	61	27	1	5	65	1077	1136	5.8e-10	65.5
WP_014405748.1	CUI24525.1	GH19	54.1	314	114	3	1	284	15	328	2.1e-82	309.3
WP_080943684.1	AKB43180.1	GH18	54.1	368	130	4	444	811	476	804	2e-64	250
WP_082088929.1	AKB55831.1	GH18	54.1	148	68	0	353	500	547	694	1.6e-39	166.8
WP_012617428.1	AHO16406.1	GH13_11	54.1	366	161	5	8	369	5	367	1.5e-103	379
WP_011307617.1	AKB43180.1	GH18	54	235	71	2	416	635	592	804	6.9e-60	234.6
WP_048041061.1	AKB43180.1	GH18	54	335	137	3	442	765	476	804	1.6e-74	283.5
WP_011023436.1	AHO16406.1	GH13_11	54	365	163	3	8	369	5	367	6.8e-109	396.7
WP_048204366.1	AHO16406.1	GH13_11	53.9	347	158	2	8	353	5	350	2.8e-102	374.8
WP_020449662.1	AGT44837.1	GH33	53.8	39	18	0	5	43	81	119	8.3e-05	48.5
WP_048204931.1	ACR62057.1	GH2	53.8	52	24	0	7	58	8	59	6.6e-09	63.9
WP_012037073.1	CUI24525.1	GH19	53.8	314	115	3	1	284	15	328	4.4e-83	311.6
WP_013720057.1	CEK37813.1	GH18	53.8	169	76	2	12	179	5	172	1.3e-45	185.7
WP_084626239.1	AKB43180.1	GH18	53.8	236	73	3	102	323	591	804	8.7e-59	229.9
WP_052725467.1	AKB43180.1	GH18	53.8	236	73	3	397	618	591	804	1.7e-58	229.9
WP_080941484.1	AKB43180.1	GH18	53.8	368	131	4	444	811	476	804	5.9e-64	248.4
WP_080962239.1	AKB43180.1	GH18	53.8	368	131	4	444	811	476	804	5.9e-64	248.4
WP_072561458.1	CUI24525.1	GH19	53.7	315	117	4	1	287	15	328	2.1e-85	319.3
WP_048126093.1	AHO16406.1	GH13_11	53.7	365	164	3	8	369	5	367	5.8e-108	393.7
WP_048124796.1	AHO16406.1	GH13_11	53.7	365	164	3	8	369	5	367	5.8e-108	393.7
WP_048167484.1	AKB80095.1	GH46	53.6	181	82	2	515	694	287	466	9.3e-58	227.6
WP_012035576.1	XP_364119.1	GH2	53.6	56	25	1	13	68	1084	1138	2.9e-09	63.2
WP_015052720.1	AKB84971.1	GH133	53.6	657	286	4	15	657	20	671	2.4e-204	714.5
WP_048068466.1	AHO16406.1	GH13_11	53.6	347	159	2	8	353	5	350	2e-100	368.6
WP_013897381.1	AHO16406.1	GH13_11	53.6	347	159	2	8	353	5	350	1.1e-101	372.9
WP_015053735.1	AHO16406.1	GH13_11	53.6	347	159	2	8	353	5	350	8.9e-101	369.8
WP_015325643.1	AHO16406.1	GH13_11	53.6	347	159	2	8	353	5	350	1.8e-101	372.1
WP_011405625.1	ADX05725.1	GH5_38|3.2.1.4	53.4	88	40	1	2	88	67	154	1.6e-19	98.2
WP_048063861.1	XP_364119.1	GH2	53.4	58	26	1	5	62	1077	1133	9.5e-10	64.7
WP_013413175.1	ACR62057.1	GH2	53.4	58	27	0	4	61	2	59	1.5e-11	72.8
WP_048105319.1	XP_364119.1	GH2	53.4	58	26	1	5	62	1077	1133	7.3e-10	65.1
WP_085984867.1	AKB55831.1	GH18	53.4	148	69	0	66	213	547	694	6.2e-40	167.2
WP_082092955.1	AKB55831.1	GH18	53.4	148	69	0	352	499	547	694	4.7e-39	165.2
WP_011499375.1	CUI24525.1	GH19	53.3	315	118	4	1	287	15	328	4.3e-83	311.6
WP_048205860.1	CUI24525.1	GH19	53.3	315	118	4	1	287	15	328	5.1e-84	314.7
WP_048047431.1	AKB43180.1	GH18	53.3	338	138	3	442	768	476	804	1.5e-72	276.9
WP_048043750.1	AKB43180.1	GH18	53.3	338	138	3	442	768	476	804	2.5e-72	276.2
WP_048036923.1	AKB43180.1	GH18	53.3	338	138	3	442	768	476	804	2.5e-72	276.2
WP_048138603.1	AKB43180.1	GH18	53.3	336	139	2	711	1035	476	804	4.3e-67	259.2
WP_080503019.1	AKB55831.1	GH18	53.2	154	70	1	1	154	554	705	4.9e-39	163.7
WP_084626189.1	AKB43180.1	GH18	53.2	365	132	5	328	689	476	804	9.8e-60	234.2
WP_011844668.1	AHO16406.1	GH13_11	53.2	374	164	5	4	373	1	367	1.7e-102	375.6
WP_014866455.1	AHO16406.1	GH13_11	53.2	374	164	5	4	373	1	367	1.7e-102	375.6
WP_074175079.1	AHO16406.1	GH13_11	53.2	374	164	5	4	373	1	367	2.2e-102	375.2
WP_083755870.1	AKB43180.1	GH18	53.1	335	126	4	642	953	476	802	6.1e-76	288.5
WP_015284564.1	AHO16406.1	GH13_11	53.1	369	167	4	4	368	1	367	2.1e-102	375.2
WP_013038054.1	CUI24525.1	GH19	53	315	119	4	1	287	15	328	3e-84	315.5
WP_048106501.1	AKB43180.1	GH18	53	349	130	6	523	857	476	804	4.8e-64	248.8
WP_080565324.1	AKB43180.1	GH18	52.9	367	132	5	249	612	476	804	3e-60	235.7
WP_052712872.1	AKB43180.1	GH18	52.9	227	90	2	404	627	592	804	1.6e-56	223.4
WP_052725700.1	AKB43180.1	GH18	52.9	227	90	2	404	627	592	804	1.6e-56	223.4
WP_053010593.1	AKB43180.1	GH18	52.9	227	90	2	404	627	592	804	1.2e-56	223.8
WP_015732517.1	CEJ73325.1	GH18	52.8	214	92	4	6	218	4	209	1.5e-57	225.3
WP_010870241.1	CEJ73325.1	GH18	52.8	214	92	4	6	218	4	209	1.5e-57	225.3
WP_082088069.1	AKB43180.1	GH18	52.8	337	130	4	694	1009	476	804	1.1e-72	277.7
WP_080942444.1	CEK37813.1	GH18	52.8	216	95	3	11	226	4	212	2.5e-60	234.6
WP_011447201.1	CUI24525.1	GH19	52.7	311	117	3	6	286	18	328	3.6e-82	308.5
WP_011833316.1	CUI24525.1	GH19	52.7	313	118	3	4	286	16	328	1.2e-80	303.5
WP_011843905.1	CUI24525.1	GH19	52.7	311	117	3	6	286	18	328	6.8e-81	304.3
WP_013193754.1	CUI24525.1	GH19	52.7	315	119	4	1	286	15	328	3e-84	315.5
WP_080565355.1	AKB55831.1	GH18	52.7	237	102	2	531	765	548	776	6.6e-57	224.9
WP_048124308.1	AKB43180.1	GH18	52.7	338	132	6	649	967	476	804	2.8e-76	289.7
WP_048124010.1	ALU14107.1	GH13	52.7	93	44	0	9	101	484	576	1.7e-20	101.7
WP_004032448.1	ADX05725.1	GH5_38|3.2.1.4	52.6	95	44	1	1	94	67	161	3.7e-21	103.6
WP_011308627.1	AKB43180.1	GH18	52.6	95	43	2	6	100	12	104	1.2e-15	86.7
WP_048047723.1	AKB43180.1	GH18	52.6	340	128	4	735	1052	476	804	3.3e-75	286.2
WP_052723462.1	AKB43180.1	GH18	52.6	342	146	4	228	566	476	804	4.4e-58	228.4
WP_013194751.1	AKB84971.1	GH133	52.6	656	295	5	11	650	13	668	1.4e-204	715.3
WP_011406657.1	ACR62057.1	GH2	52.5	59	28	0	3	61	1	59	4.3e-11	71.2
WP_015286098.1	XP_364119.1	GH2	52.5	61	28	1	8	68	1076	1135	5.5e-09	62.4
WP_016358980.1	ACR62057.1	GH2	52.5	59	28	0	3	61	1	59	3e-12	75.1
WP_071906371.1	ACR62057.1	GH2	52.5	59	28	0	2	60	1	59	1e-12	76.6
WP_067148888.1	ACR62057.1	GH2	52.4	42	20	0	16	57	18	59	2e-05	52.4
WP_062265594.1	CUI24525.1	GH19	52.4	311	118	3	6	286	18	328	4e-81	305.1
WP_074175416.1	CUI24525.1	GH19	52.4	311	118	3	6	286	18	328	4e-81	305.1
WP_011032020.1	AKB43180.1	GH18	52.4	340	129	4	735	1052	476	804	4.8e-74	282.3
WP_048043091.1	AKB43180.1	GH18	52.4	340	129	4	735	1052	476	804	4.8e-74	282.3
WP_048046384.1	AKB43180.1	GH18	52.4	340	129	4	735	1052	476	804	4.8e-74	282.3
WP_048040197.1	AKB43180.1	GH18	52.4	340	129	4	735	1052	476	804	4.8e-74	282.3
WP_048036291.1	AKB43180.1	GH18	52.4	340	129	4	714	1031	476	804	4.7e-74	282.3
WP_048137917.1	AKB82582.1	GH17	52.4	82	36	3	165	246	213	291	3.2e-12	75.9
WP_011305513.1	CEK37813.1	GH18	52.3	216	96	3	11	226	4	212	1.2e-59	232.3
WP_082086802.1	CEK37813.1	GH18	52.3	216	96	3	11	226	4	212	1.6e-59	231.9
WP_048125956.1	CEK37813.1	GH18	52.3	216	96	3	1	216	4	212	2.4e-60	234.6
WP_011833726.1	AHO16406.1	GH13_11	52.3	365	168	4	8	368	5	367	2e-100	368.6
WP_012955022.1	ACR62057.1	GH2	52.2	46	21	1	12	57	15	59	2e-05	52.4
WP_080942195.1	AKB43180.1	GH18	52.2	362	139	4	705	1053	464	804	7.4e-67	258.5
WP_058740236.1	AND21858.1	GH88	52.1	380	179	2	15	391	18	397	2.1e-115	418.3
WP_013898888.1	CUI24525.1	GH19	52.1	315	122	4	1	287	15	328	1.5e-83	313.2
WP_014868180.1	CUI24525.1	GH19	52.1	311	119	3	6	286	18	328	6.8e-81	304.3
WP_048040322.1	AKB46657.1	GH18	52	227	97	3	516	742	589	803	8.4e-57	224.6
WP_052725311.1	AKB48841.1	GH17	52	252	113	4	341	592	341	584	5.1e-57	224.9
WP_013718181.1	AHO16406.1	GH13_11	52	358	167	3	15	368	11	367	4.2e-98	360.9
WP_080503025.1	CEK37813.1	GH18	51.9	216	97	3	11	226	4	212	3.6e-59	230.7
WP_083755919.1	AKB43180.1	GH18	51.9	54	26	0	1	54	693	746	1.7e-10	67
WP_083755966.1	CEK37813.1	GH18	51.9	216	97	3	11	226	4	212	1.2e-59	232.3
WP_102030422.1	AKP42378.1	GH18	51.9	212	96	2	1	212	4	209	4.2e-57	223.8
WP_080941590.1	CEK37813.1	GH18	51.9	216	97	3	11	226	4	212	1.6e-59	231.9
WP_082089070.1	CEK37813.1	GH18	51.9	216	97	3	11	226	4	212	9.5e-60	232.6
WP_082093119.1	CEK37813.1	GH18	51.9	216	97	3	11	226	4	212	5.5e-60	233.4
WP_011034542.1	AKB82582.1	GH17	51.9	106	48	2	826	931	189	291	3.3e-18	96.7
WP_013328675.1	AHO16406.1	GH13_11	51.9	372	168	5	6	373	3	367	1.8e-101	372.1
WP_015285645.1	CUI24525.1	GH19	51.8	311	120	3	6	286	18	328	1.8e-76	289.7
WP_011034840.1	AKB46657.1	GH18	51.8	220	94	3	523	742	596	803	1e-54	217.6
WP_048166130.1	AKB55831.1	GH18	51.8	139	54	4	3	141	466	591	0.00066	46.6
WP_048043301.1	AKB46657.1	GH18	51.8	220	94	3	523	742	596	803	3e-54	216.1
WP_048040303.1	AKB46657.1	GH18	51.8	220	94	3	523	742	596	803	1e-54	217.6
WP_048143091.1	CEK37813.1	GH18	51.8	218	94	3	1	216	4	212	1.4e-60	235.3
WP_048183687.1	CBL10145.1	GH3	51.7	116	52	1	166	277	197	312	6.8e-25	117.9
WP_013826236.1	XP_364119.1	GH2	51.7	58	27	1	5	62	1077	1133	1.8e-08	60.5
WP_071907232.1	XP_364119.1	GH2	51.7	60	28	1	5	64	1077	1135	5.7e-10	65.5
WP_015054459.1	CUI24525.1	GH19	51.7	315	123	5	1	287	15	328	9.3e-78	293.9
WP_048118742.1	CUI24525.1	GH19	51.7	315	123	4	1	287	15	328	1.1e-81	307
WP_013037024.1	CEJ73325.1	GH18	51.6	217	98	3	9	225	4	213	1.9e-60	235
WP_052730847.1	AKB43180.1	GH18	51.6	351	138	4	286	633	476	797	9.8e-62	240.7
WP_048107988.1	AKB82582.1	GH17	51.6	155	59	5	13	158	230	377	2.3e-28	127.9
WP_011307988.1	ALU14107.1	GH13	51.6	93	45	0	9	101	484	576	8.6e-20	99.4
WP_048117559.1	ALU14107.1	GH13	51.6	93	45	0	9	101	484	576	8.6e-20	99.4
WP_080942248.1	AKB48841.1	GH17	51.5	301	138	2	1219	1512	283	582	2.4e-66	257.3
WP_011034423.1	CUI24525.1	GH19	51.4	315	124	5	1	287	15	328	7.2e-78	294.3
WP_011021492.1	CUI24525.1	GH19	51.4	315	124	5	1	287	15	328	1.6e-77	293.1
WP_048043617.1	CUI24525.1	GH19	51.4	315	124	5	1	287	15	328	7.2e-78	294.3
WP_084630744.1	CEK37813.1	GH18	51.4	216	98	3	11	226	4	212	1.9e-60	235
WP_011020940.1	CBL10145.1	GH3	51.3	115	52	1	166	276	197	311	1.7e-23	113.2
WP_082088392.1	AKB46657.1	GH18	51.3	152	74	0	53	204	591	742	8.7e-39	163.3
WP_082088219.1	AKB46657.1	GH18	51.3	152	74	0	53	204	591	742	6.6e-39	163.7
WP_048044638.1	AKB55831.1	GH18	51.3	152	74	0	511	662	544	695	1.4e-38	164.1
WP_048041562.1	AKB55831.1	GH18	51.3	152	74	0	519	670	544	695	2.4e-38	163.3
WP_048142962.1	AKB55831.1	GH18	51.3	154	75	0	388	541	544	697	5e-39	165.2
WP_011833762.1	ACR62057.1	GH2	51.2	41	20	0	19	59	19	59	8e-05	50.4
WP_012106756.1	CUI24525.1	GH19	51.2	320	125	5	6	295	18	336	1.1e-75	287
WP_085984866.1	AKB43180.1	GH18	51.2	215	104	1	586	800	591	804	3.2e-54	216.1
WP_013100298.1	CEJ73325.1	GH18	51.2	213	96	4	10	221	4	209	5.6e-57	223.4
WP_013194797.1	CEJ73325.1	GH18	51.2	213	97	3	12	224	4	209	8e-59	229.6
WP_048140850.1	CUI24525.1	GH19	51.1	315	125	5	1	287	15	328	3.5e-77	292
WP_072560838.1	AGN00773.1	GH18	51.1	90	41	2	164	253	147	233	4.9e-13	79
WP_013999080.1	CAJ37106.1	GH16	51.1	47	23	0	759	805	340	386	2.4e-06	57.4
WP_013866326.1	ADX05725.1	GH5_38|3.2.1.4	51	49	22	1	18	66	81	127	0.00012	48.9
WP_013897915.1	ALU14107.1	GH13	51	100	48	1	1	100	480	578	7.6e-21	102.8
WP_048204996.1	ALU14107.1	GH13	51	96	46	1	6	101	484	578	1.6e-18	95.1
WP_048141696.1	CBL10145.1	GH3	50.9	116	53	1	166	277	197	312	1.7e-23	113.2
WP_013718835.1	CUI24525.1	GH19	50.9	318	122	4	1	288	15	328	6.3e-74	281.2
WP_080503109.1	AKB46657.1	GH18	50.9	216	102	3	481	695	592	804	3.3e-47	192.6
WP_015791605.1	CEJ73325.1	GH18	50.9	214	96	4	6	218	4	209	4.7e-56	220.3
WP_013798596.1	CEJ73325.1	GH18	50.9	212	97	4	14	224	4	209	2.2e-56	221.5
WP_048202132.1	CEJ73325.1	GH18	50.9	214	96	4	6	218	4	209	4.7e-56	220.3
WP_084631023.1	AKB55831.1	GH18	50.9	167	82	0	374	540	544	710	2.2e-39	166.4
WP_013898669.1	AKB84971.1	GH133	50.9	670	314	4	1	656	1	669	4.2e-201	703.7
WP_013825135.1	ACR62057.1	GH2	50.8	59	29	0	14	72	1	59	3.4e-11	71.6
WP_048125749.1	CUI24525.1	GH19	50.8	315	126	5	1	287	15	328	2.1e-77	292.7
WP_048063829.1	AHO18837.1	GH13_26	50.8	63	30	1	13	74	21	83	1.4e-08	64.7
WP_048045918.1	AKB55831.1	GH18	50.7	152	75	0	637	788	544	695	4.7e-38	162.5
WP_012981021.1	CEJ73325.1	GH18	50.7	213	96	4	7	218	5	209	2.3e-55	218
WP_048147444.1	CEJ73325.1	GH18	50.7	213	98	3	1	213	4	209	3.8e-58	227.3
WP_048038483.1	AKB55831.1	GH18	50.7	152	75	0	629	780	544	695	4.6e-38	162.5
WP_072561044.1	CEJ73325.1	GH18	50.7	217	100	3	9	225	4	213	1.2e-59	232.3
WP_082090638.1	CAJ37106.1	GH16	50.7	73	30	3	95	167	15	81	5.1e-07	60.1
WP_048107082.1	AKB43180.1	GH18	50.6	344	143	2	798	1130	476	803	8.2e-64	248.4
WP_015053116.1	AHO18837.1	GH13_26	50.6	83	40	1	1	82	1	83	2.1e-15	87.4
WP_048168614.1	AHO18837.1	GH13_26	50.6	83	40	1	1	82	1	83	4.6e-15	86.3
WP_048178177.1	AHO18837.1	GH13_26	50.6	83	40	1	1	82	1	83	3.2e-16	90.1
WP_048125654.1	AHO18837.1	GH13_26	50.6	83	40	1	1	82	1	83	4.2e-16	89.7
WP_012618951.1	CUI24525.1	GH19	50.5	311	124	3	6	286	18	328	7.3e-75	284.3
WP_048171537.1	CUI24525.1	GH19	50.5	315	127	5	1	287	15	328	1.3e-76	290
WP_048112167.1	ALP04912.1	GH18	50.5	214	97	4	10	222	4	209	2.4e-55	218
WP_084626181.1	CEK37813.1	GH18	50.5	216	100	3	11	226	4	212	2e-57	224.9
WP_082091176.1	CEK37813.1	GH18	50.5	216	100	3	11	226	4	212	2e-57	224.9
WP_048106232.1	ALU14107.1	GH13	50.5	93	46	0	13	105	484	576	9.7e-19	95.9
WP_014587651.1	ADO37723.1	GH13	50.4	115	50	3	1	109	485	598	1.1e-22	109
WP_082086794.1	AKB55831.1	GH18	50.3	149	73	1	272	419	547	695	3.5e-35	152.1
WP_084630657.1	AKB55831.1	GH18	50.3	149	73	1	259	406	547	695	2.5e-38	162.5
WP_072560318.1	CEJ73325.1	GH18	50.2	217	101	3	9	225	4	213	4.6e-59	230.3
WP_015324492.1	AKB84971.1	GH133	50.2	652	312	5	22	662	20	669	6.6e-186	653.3
WP_011307286.1	AHO16406.1	GH13_11	50.1	407	189	4	8	402	5	409	2.4e-106	388.3
WP_048119171.1	AHO16406.1	GH13_11	50.1	407	189	4	8	402	5	409	6e-105	383.6
WP_048107451.1	AHO16406.1	GH13_11	50.1	407	189	4	8	402	5	409	2.7e-105	384.8
WP_067039653.1	AND21858.1	GH88	50	384	189	2	27	407	13	396	6.8e-109	396.7
WP_048188852.1	ACR62057.1	GH2	50	58	28	1	2	59	3	59	1.2e-08	63.2
WP_048111191.1	ACR62057.1	GH2	50	46	23	0	9	54	14	59	2.6e-05	52
WP_048112807.1	CUI24525.1	GH19	50	318	126	4	1	289	15	328	7.4e-75	284.3
WP_066073283.1	CUI24525.1	GH19	50	318	126	4	1	289	15	328	2.1e-72	276.2
WP_011499051.1	CEJ73325.1	GH18	50	216	101	3	12	227	4	212	1.4e-58	228.8
WP_052721865.1	AKB55831.1	GH18	50	152	76	0	511	662	544	695	5.9e-39	165.2
WP_048185829.1	AKB46657.1	GH18	50	108	44	3	12	115	16	117	4e-18	93.6
WP_011407085.1	CUI24525.1	GH19	49.8	315	126	3	6	292	18	328	1.6e-77	293.1
WP_013328624.1	CUI24525.1	GH19	49.8	313	127	3	4	286	16	328	4.6e-77	291.6
WP_011308345.1	CUI24525.1	GH19	49.8	315	129	4	1	287	15	328	1.4e-76	290
WP_048166231.1	CUI24525.1	GH19	49.8	315	129	4	1	287	15	328	2.1e-77	292.7
WP_048178103.1	CUI24525.1	GH19	49.8	315	129	4	1	287	15	328	5.1e-76	288.1
WP_048107315.1	CUI24525.1	GH19	49.8	315	129	4	1	287	15	328	3e-76	288.9
WP_048205325.1	CEK37813.1	GH18	49.8	213	100	3	12	224	4	209	1.4e-58	228.8
WP_084630513.1	AKB43180.1	GH18	49.7	336	141	4	437	749	474	804	2.6e-66	256.1
WP_011449713.1	AKB82582.1	GH17	49.7	153	75	1	171	321	298	450	2.1e-35	152.9
WP_082089135.1	AKB46657.1	GH18	49.6	230	100	2	475	704	591	804	5.1e-56	221.9
WP_080942344.1	CEJ73325.1	GH18	49.5	212	100	3	11	222	4	208	8.3e-56	219.5
WP_082088237.1	ALU14107.1	GH13	49.5	95	48	0	14	108	484	578	5.2e-20	100.1
WP_048038036.1	AHO18837.1	GH13_26	49.4	83	41	1	1	82	1	83	1.6e-15	87.8
WP_011307028.1	AHO18837.1	GH13_26	49.4	83	41	1	1	82	1	83	4.6e-15	86.3
WP_048128738.1	AHO18837.1	GH13_26	49.4	83	41	1	1	82	1	83	1.6e-15	87.8
WP_048038053.1	AHO18837.1	GH13_26	49.4	83	41	1	1	82	1	83	1.6e-15	87.8
WP_048043017.1	AHO18837.1	GH13_26	49.4	83	41	1	1	82	1	83	1.6e-15	87.8
WP_048040062.1	AHO18837.1	GH13_26	49.4	83	41	1	1	82	1	83	1.6e-15	87.8
WP_048042198.1	AHO18837.1	GH13_26	49.4	83	41	1	1	82	1	83	1.6e-15	87.8
WP_048138236.1	AHO18837.1	GH13_26	49.4	83	41	1	1	82	1	83	1.6e-15	87.8
WP_048205929.1	AHO18837.1	GH13_26	49.4	83	41	1	1	82	1	83	2.3e-14	84
WP_100907834.1	BAZ30860.1	GH24	49.3	75	35	1	69	143	12	83	3.6e-10	68.2
WP_100909073.1	BAZ30860.1	GH24	49.3	75	35	1	69	143	12	83	3.6e-10	68.2
WP_052279210.1	SCA87805.1	GH23	49.3	296	149	1	64	359	169	463	2.3e-68	263.1
WP_083755875.1	AKB55831.1	GH18	49.3	152	76	1	291	441	544	695	5.5e-36	154.8
WP_015051959.1	CEK37813.1	GH18	49.3	213	101	3	7	219	4	209	7.8e-59	229.6
WP_048831297.1	CEK37813.1	GH18	49.3	213	101	2	1	213	4	209	3.4e-59	230.7
WP_048203913.1	AND21858.1	GH88	49.2	384	192	2	27	407	13	396	3.1e-106	387.9
WP_015052280.1	CBL10145.1	GH3	49.2	126	57	2	168	289	197	319	2.2e-23	112.8
WP_015505465.1	CUI24525.1	GH19	49.1	318	129	4	1	289	15	328	5.4e-73	278.1
WP_020449616.1	CUI24525.1	GH19	49.1	318	129	4	1	289	15	328	1.7e-74	283.1
WP_067044913.1	CUI24525.1	GH19	49.1	326	133	4	9	306	18	338	2e-72	276.2
WP_074359533.1	CUI24525.1	GH19	49.1	320	130	4	2	292	13	328	2.4e-73	279.3
WP_011021746.1	AKB55831.1	GH18	49.1	167	80	1	161	327	547	708	2.1e-38	162.5
WP_048179740.1	AKB43180.1	GH18	49.1	161	79	1	1611	1768	591	751	2e-38	164.9
WP_052718237.1	AKB55831.1	GH18	49.1	161	81	1	434	594	544	703	1.2e-38	164.1
WP_048119084.1	AHO16406.1	GH13_11	49.1	407	193	4	8	402	5	409	1.9e-103	378.6
WP_048058686.1	AND21858.1	GH88	49	384	193	2	27	407	13	396	2e-105	385.2
WP_013099824.1	CAL54622.1	GH2	49	196	83	4	142	328	1161	1348	7.5e-42	173.7
WP_048141025.1	AKB55831.1	GH18	49	153	78	0	156	308	544	696	2.9e-37	158.7
WP_048113904.1	ALU14107.1	GH13	49	98	49	1	1	98	480	576	2.9e-17	90.9
WP_016359178.1	CUI24525.1	GH19	48.9	315	129	3	10	296	18	328	1.2e-72	276.9
WP_052730658.1	AKB43180.1	GH18	48.9	319	113	3	358	676	476	744	4.7e-44	182.2
WP_014587657.1	CUI24525.1	GH19	48.8	320	128	4	1	290	15	328	2.5e-70	269.2
WP_048062434.1	CEJ73325.1	GH18	48.8	211	100	5	6	214	4	208	6.9e-52	206.5
WP_082089239.1	CEK37813.1	GH18	48.8	211	100	4	44	251	4	209	7.6e-50	199.9
WP_058740237.1	AND21858.1	GH88	48.7	378	191	2	26	400	19	396	6.4e-104	380.2
WP_012980933.1	CAL54622.1	GH2	48.7	191	87	3	144	331	1161	1343	3.4e-42	174.9
WP_048128219.1	CUI24525.1	GH19	48.7	339	130	6	1	311	15	337	2.7e-77	292.4
WP_013898089.1	CKH03585.1	GH18	48.7	238	94	4	11	248	4	213	8.2e-57	223
WP_016357737.1	AHO18837.1	GH13_26	48.7	76	38	1	3	77	8	83	3.6e-12	76.6
WP_067045088.1	AHO18837.1	GH13_26	48.7	76	38	1	3	77	8	83	6.1e-12	75.9
WP_052722679.1	ACL75914.1	GH73	48.6	214	74	4	16	227	25	204	2.8e-44	182.6
WP_082090628.1	AKB46657.1	GH18	48.6	148	76	0	205	352	597	744	3.2e-37	158.7
WP_080927550.1	AKB43180.1	GH18	48.6	352	147	5	688	1017	464	803	3.2e-75	286.2
WP_014867681.1	ABX41685.1	GH87	48.5	260	122	5	541	794	831	1084	4.8e-40	169.1
WP_015791724.1	CAL54622.1	GH2	48.5	196	90	3	143	335	1161	1348	4.5e-42	174.5
WP_058740094.1	CUI24525.1	GH19	48.5	326	135	4	9	306	18	338	1e-71	273.9
WP_064496932.1	CAL54622.1	GH2	48.4	192	87	3	158	346	1161	1343	5.2e-41	171
WP_048202640.1	CAL54622.1	GH2	48.4	192	87	3	145	333	1161	1343	1e-41	173.3
WP_013296458.1	CUI24525.1	GH19	48.4	320	132	4	2	292	13	328	2e-72	276.2
WP_015052781.1	CEK37813.1	GH18	48.4	213	103	3	7	219	4	209	1.5e-57	225.3
WP_082090472.1	CEK37813.1	GH18	48.4	217	105	3	11	227	4	213	1.3e-56	222.2
WP_082090695.1	AKB55831.1	GH18	48.4	155	80	0	360	514	547	701	2.1e-39	166.4
WP_048085662.1	ACR62057.1	GH2	48.3	58	30	0	6	63	2	59	1.7e-10	69.3
WP_048071897.1	ACR62057.1	GH2	48.3	58	30	0	6	63	2	59	1.7e-10	69.3
WP_082089258.1	AKB43180.1	GH18	48.3	327	124	4	633	959	476	757	6.1e-47	192.2
WP_071907360.1	ARK21791.1	GH18	48.3	60	31	0	5	64	363	422	3e-06	53.1
WP_048172820.1	AKB55831.1	GH18	48.2	170	83	1	157	326	544	708	1.2e-38	163.3
WP_048182237.1	AKB55831.1	GH18	48.2	170	83	1	157	326	544	708	1.2e-38	163.3
WP_011021621.1	AHO18837.1	GH13_26	48.2	83	42	1	1	82	1	83	1.3e-14	84.7
WP_048119549.1	AHO18837.1	GH13_26	48.2	83	42	1	1	82	1	83	1.3e-14	84.7
WP_048154468.1	AHO18837.1	GH13_26	48.2	83	42	1	1	82	1	83	1.3e-14	84.7
WP_048155937.1	AHO18837.1	GH13_26	48.2	83	42	1	1	82	1	83	1.3e-14	84.7
WP_048120958.1	AHO18837.1	GH13_26	48.2	83	42	1	1	82	1	83	1.3e-14	84.7
WP_048108748.1	AHO18837.1	GH13_26	48.2	83	42	1	1	82	1	83	1.3e-14	84.7
WP_048176554.1	AHO18837.1	GH13_26	48.2	83	42	1	1	82	1	83	1.3e-14	84.7
WP_100907432.1	ADZ21303.1	GH31	48.1	81	39	1	876	956	657	734	1.3e-09	69.7
WP_012981228.1	ACR62057.1	GH2	48.1	52	26	1	7	57	8	59	0.00024	48.9
WP_064496709.1	ACR62057.1	GH2	48.1	52	26	1	7	57	8	59	0.00014	49.7
WP_048201901.1	ACR62057.1	GH2	48.1	52	26	1	7	57	8	59	0.00018	49.3
WP_071907753.1	CUI24525.1	GH19	48.1	320	134	3	2	293	13	328	1.9e-70	269.6
WP_048036743.1	AKB59307.1	GH18	48.1	264	133	4	169	432	437	696	7.7e-38	161
WP_052723326.1	AKB43180.1	GH18	48.1	385	139	4	353	732	476	804	6.3e-49	198.4
WP_048126961.1	AJC71004.1	GH57	48	50	26	0	691	740	617	666	0.00049	49.3
WP_012956837.1	CUI24525.1	GH19	48	327	136	5	4	302	13	333	1.1e-70	270.4
WP_052730688.1	AKB43180.1	GH18	48	342	146	3	781	1100	473	804	9.1e-76	288.1
WP_011405788.1	AHO18837.1	GH13_26	48	75	38	1	4	77	9	83	2.3e-11	73.9
WP_071905753.1	AHO18837.1	GH13_26	48	75	38	1	5	78	9	83	8.9e-11	72
WP_012819496.1	CAL54622.1	GH2	47.9	192	88	3	144	332	1161	1343	1e-41	173.3
WP_011954292.1	CUI24525.1	GH19	47.9	326	137	4	9	306	18	338	9.5e-70	267.3
WP_004032828.1	CUI24525.1	GH19	47.9	326	137	4	9	306	18	338	9.5e-70	267.3
WP_013867740.1	CEJ73325.1	GH18	47.9	211	102	5	13	221	4	208	7.9e-51	203
WP_013644601.1	CEK37813.1	GH18	47.9	211	99	6	18	222	4	209	1.3e-45	185.7
WP_048175823.1	CUI24525.1	GH19	47.8	320	134	4	2	292	13	328	1.3e-71	273.5
WP_067147969.1	CUI24525.1	GH19	47.7	321	135	4	9	301	18	333	7.8e-72	274.2
WP_083755920.1	AKB46657.1	GH18	47.7	235	101	2	544	778	591	803	4.8e-55	218.8
WP_052712697.1	AKB55831.1	GH18	47.7	149	77	1	400	547	547	695	3.4e-35	152.5
WP_080941523.1	AKB55831.1	GH18	47.7	149	77	1	381	528	547	695	2.5e-35	152.9
WP_080962272.1	AKB55831.1	GH18	47.7	149	77	1	372	519	547	695	2.5e-35	152.9
WP_015323784.1	AGB50733.1	GH39	47.6	715	132	6	898	1611	377	849	1.4e-152	543.9
WP_013328860.1	ACR62057.1	GH2	47.6	42	22	0	12	53	18	59	0.00064	47.4
WP_013798241.1	CAL54622.1	GH2	47.6	191	89	3	144	331	1161	1343	1.1e-40	169.9
WP_082089414.1	AKB46657.1	GH18	47.6	170	82	2	511	679	589	752	1.4e-35	154.1
WP_080942092.1	AKB80095.1	GH46	47.5	905	150	10	60	959	287	871	1.9e-223	778.5
WP_023991417.1	ACR62057.1	GH2	47.5	59	31	0	5	63	1	59	1.3e-10	69.7
WP_081944581.1	SDS58046.1	GH19	47.5	59	29	1	77	135	200	256	1.9e-05	52.8
WP_048119905.1	CUI24525.1	GH19	47.5	339	134	5	1	311	15	337	3.9e-76	288.5
WP_048154826.1	CUI24525.1	GH19	47.5	339	134	5	1	311	15	337	3.9e-76	288.5
WP_082088227.1	AKB55831.1	GH18	47.5	61	29	1	4	64	600	657	1.6e-07	57.4
WP_080503053.1	AKB80095.1	GH46	47.4	905	151	10	60	959	287	871	9.6e-223	776.2
WP_080927525.1	AKB80095.1	GH46	47.4	905	151	10	60	959	287	871	7.4e-223	776.5
WP_020449024.1	ABR43273.1	GH35	47.4	116	61	0	386	501	648	763	3.4e-25	119
WP_011306850.1	AKB55831.1	GH18	47.4	152	79	1	433	583	544	695	2.7e-35	152.9
WP_013719413.1	CEK37813.1	GH18	47.4	211	103	4	1	208	4	209	4.8e-50	200.3
WP_052727872.1	AKB55831.1	GH18	47.4	152	79	1	324	474	544	695	1e-35	154.1
WP_052725330.1	AKB55831.1	GH18	47.4	152	79	1	336	486	544	695	8e-36	154.5
WP_052723227.1	AKB43180.1	GH18	47.4	342	143	6	779	1097	476	803	2.8e-64	250
WP_011868782.1	AHO18837.1	GH13_26	47.4	76	40	0	10	85	9	84	1.4e-13	81.3
WP_012068123.1	AHO18837.1	GH13_26	47.4	76	40	0	10	85	9	84	1e-13	81.6
WP_012980633.1	AHO18837.1	GH13_26	47.4	76	39	1	7	81	8	83	1.8e-11	74.3
WP_048197519.1	AHO18837.1	GH13_26	47.4	76	40	0	10	85	9	84	4.6e-14	82.8
WP_010870520.1	AHO18837.1	GH13_26	47.4	76	40	0	10	85	9	84	4.6e-14	82.8
WP_013798463.1	AHO18837.1	GH13_26	47.4	76	39	1	6	80	8	83	1.4e-11	74.7
WP_048201942.1	AHO18837.1	GH13_26	47.4	76	40	0	10	85	9	84	1e-13	81.6
WP_011972938.1	ADX05725.1	GH5_38|3.2.1.4	47.2	53	26	1	15	67	77	127	6.8e-05	49.7
WP_013643832.1	CUI24525.1	GH19	47.2	320	137	3	2	293	13	328	4e-68	261.9
WP_011022011.1	AKB59307.1	GH18	47.1	153	81	0	970	1122	544	696	4.1e-37	159.8
WP_013898145.1	AHO18837.1	GH13_26	47	83	43	1	1	82	1	83	1.9e-13	80.9
WP_015324012.1	AHO18837.1	GH13_26	47	83	43	1	1	82	1	83	6.6e-14	82.4
WP_013180613.1	CAL54622.1	GH2	46.9	196	93	3	148	340	1161	1348	4.5e-42	174.5
WP_012065957.1	CAL54622.1	GH2	46.9	196	93	3	143	335	1161	1348	4.2e-40	167.9
WP_084630854.1	CUI24525.1	GH19	46.9	326	136	5	11	299	3	328	2.9e-69	265.4
WP_048143770.1	CUI24525.1	GH19	46.9	311	133	4	8	286	18	328	3.3e-70	268.5
WP_011972302.1	CEJ73325.1	GH18	46.9	211	102	5	4	212	7	209	3.5e-48	194.1
WP_013194580.1	CEK37813.1	GH18	46.9	239	96	5	16	252	4	213	6.2e-55	216.9
WP_082089479.1	AKB46657.1	GH18	46.9	224	108	3	122	344	591	804	2.8e-47	191.8
WP_014587516.1	AKB12171.1	GH133	46.9	651	313	14	11	635	13	656	3.4e-155	551.2
WP_052730659.1	AKB46657.1	GH18	46.8	220	108	4	55	272	592	804	1.5e-43	179.1
WP_080925788.1	AEB76049.1	GH25	46.7	60	32	0	1	60	257	316	8.8e-07	57
WP_048046332.1	CAJ37106.1	GH16	46.7	90	40	3	21	103	2	90	5.4e-09	63.9
WP_011833773.1	AHO18837.1	GH13_26	46.7	75	38	1	9	81	9	83	5.6e-10	69.3
WP_015791466.1	AHO18837.1	GH13_26	46.7	75	40	0	11	85	10	84	1.8e-13	80.9
WP_013100432.1	AHO18837.1	GH13_26	46.7	75	40	0	9	83	10	84	1.1e-12	78.2
WP_013643621.1	AHO18837.1	GH13_26	46.7	75	39	1	5	78	9	83	2.4e-11	73.9
WP_015505128.1	CAN65674.1	GH28	46.6	551	269	7	12	556	101	632	1.6e-143	512.3
WP_011020146.1	CUI24525.1	GH19	46.6	311	134	4	13	291	18	328	9.8e-70	266.9
WP_048038979.1	AKB59307.1	GH18	46.6	264	137	4	169	432	437	696	3.4e-38	162.2
WP_081472284.1	CAJ37106.1	GH16	46.6	73	37	1	567	639	326	396	9.9e-11	72.4
WP_048206534.1	ADX05725.1	GH5_38|3.2.1.4	46.5	99	49	2	1	98	67	162	2e-14	81.3
WP_066073960.1	AIS02802.1	GH25	46.5	71	38	0	115	185	322	392	8.6e-13	76.6
WP_052727334.1	AKB46657.1	GH18	46.5	200	103	3	1134	1330	589	787	5.1e-42	176.4
WP_080942375.1	AKB46657.1	GH18	46.5	155	82	1	450	603	589	743	4.5e-33	145.6
WP_048064033.1	CAL54622.1	GH2	46.4	196	94	3	143	335	1161	1348	6.5e-41	170.6
WP_013998600.1	CAL54622.1	GH2	46.4	196	94	3	143	335	1161	1348	8.4e-41	170.2
WP_048045908.1	AKB59307.1	GH18	46.4	267	139	4	169	435	437	699	1.2e-38	163.7
WP_023992045.1	CEK37813.1	GH18	46.4	211	102	6	18	222	4	209	4.5e-46	187.2
WP_052722739.1	AKB55831.1	GH18	46.4	166	88	1	424	588	544	709	3.7e-37	159.1
WP_082088140.1	AKB55831.1	GH18	46.4	166	88	1	646	810	544	709	5e-37	159.1
WP_048183859.1	AKB43180.1	GH18	46.4	407	140	4	500	906	476	804	6.2e-70	268.5
WP_014405848.1	AGB27560.1	GH92	46.3	108	51	1	5	105	23	130	2.6e-20	101.7
WP_012616937.1	XP_364119.1	GH2	46.3	67	35	1	11	77	1079	1144	8.2e-08	58.5
WP_048154376.1	AKB43180.1	GH18	46.3	335	152	3	842	1154	476	804	1.2e-65	254.6
WP_052723337.1	AKB55831.1	GH18	46.3	149	79	1	432	579	547	695	8.7e-34	147.9
WP_048176806.1	AKB43180.1	GH18	46.3	335	152	3	842	1154	476	804	1.2e-65	254.6
WP_023993003.1	CUI24525.1	GH19	46.2	320	140	3	2	293	13	328	6.7e-68	261.2
WP_013413120.1	CEK37813.1	GH18	46.2	208	101	5	3	204	7	209	3.7e-47	190.7
WP_048198155.1	CAJ37106.1	GH16	46.2	91	42	3	36	126	2	85	3.2e-11	72.8
WP_013718722.1	AKB26046.1	GH133	46.2	652	295	21	14	617	12	655	7.1e-142	506.9
WP_048043822.1	AKB59307.1	GH18	46.1	267	140	4	169	435	437	699	1e-37	160.6
WP_011170528.1	AHO18837.1	GH13_26	46.1	76	41	0	10	85	9	84	1.8e-13	80.9
WP_004035982.1	AHO18837.1	GH13_26	46.1	76	40	1	3	77	8	83	5.2e-11	72.8
WP_012066264.1	AHO18837.1	GH13_26	46.1	76	41	0	10	85	9	84	1.8e-13	80.9
WP_012193107.1	AHO18837.1	GH13_26	46.1	76	41	0	10	85	9	84	1e-13	81.6
WP_048056471.1	AHO18837.1	GH13_26	46.1	76	40	1	6	80	8	83	3.9e-11	73.2
WP_015732684.1	AHO18837.1	GH13_26	46.1	76	41	0	10	85	9	84	7.9e-14	82
WP_064496564.1	AHO18837.1	GH13_26	46.1	76	40	1	7	81	8	83	3.9e-11	73.2
WP_013999065.1	AHO18837.1	GH13_26	46.1	76	41	0	10	85	9	84	1.8e-13	80.9
WP_048201851.1	AHO18837.1	GH13_26	46.1	76	40	1	7	81	8	83	3.9e-11	73.2
WP_100815757.1	AHO18837.1	GH13_26	46.1	76	40	1	3	77	8	83	5.2e-11	72.8
WP_011034729.1	ACR62057.1	GH2	46	63	34	0	18	80	8	70	1.2e-08	63.2
WP_015052423.1	ACR62057.1	GH2	46	63	34	0	7	69	8	70	4.3e-08	61.2
WP_048183106.1	ACR62057.1	GH2	46	63	34	0	22	84	8	70	2.3e-07	58.9
WP_015412828.1	ACR62057.1	GH2	46	63	34	0	18	80	8	70	1.2e-08	63.2
WP_011171118.1	CEJ73325.1	GH18	46	211	104	5	4	212	7	209	6.7e-47	189.9
WP_013825751.1	CEK37813.1	GH18	46	211	103	5	18	222	4	209	2.5e-44	181.4
WP_013999587.1	ALP04912.1	GH18	46	211	104	5	4	212	7	209	1.1e-46	189.1
WP_048127080.1	AKJ39970.1	GH18	46	150	81	0	970	1119	547	696	1.7e-35	154.5
WP_011869283.1	CAL54622.1	GH2	45.9	196	95	3	143	335	1161	1348	1.1e-40	169.9
WP_012193520.1	CAL54622.1	GH2	45.9	196	95	3	143	335	1161	1348	2.5e-40	168.7
WP_082090579.1	AKB55831.1	GH18	45.9	159	85	1	1136	1294	547	704	1.2e-37	161.8
WP_082089009.1	AKB43180.1	GH18	45.9	405	143	4	498	902	476	804	1e-69	267.7
WP_013413833.1	AHO18837.1	GH13_26	45.9	74	39	1	6	78	10	83	1.1e-10	71.6
WP_058738300.1	AHO18837.1	GH13_26	45.9	74	39	1	2	74	10	83	1.2e-10	71.6
WP_074358253.1	AHO18837.1	GH13_26	45.9	74	39	1	14	86	10	83	8.9e-11	72
WP_052721813.1	AKB46657.1	GH18	45.8	225	109	3	290	511	589	803	1.9e-47	193
WP_052718238.1	AKB43180.1	GH18	45.8	192	98	3	899	1088	592	779	3.5e-38	163.3
WP_066074077.1	CAN65674.1	GH28	45.7	551	274	7	12	556	101	632	8.4e-145	516.5
WP_012618246.1	CUI24525.1	GH19	45.7	315	137	4	6	290	18	328	4.2e-65	251.9
WP_048183987.1	CUI24525.1	GH19	45.7	311	137	4	8	286	18	328	2.4e-68	262.3
WP_052286246.1	SMQ54680.1	GH31	45.6	68	37	0	4	71	1473	1540	2.1e-11	70.5
WP_015791805.1	ACR62057.1	GH2	45.6	57	30	1	2	57	3	59	8.1e-05	50.4
WP_013037651.1	ACR62057.1	GH2	45.6	57	31	0	2	58	3	59	2.7e-07	58.5
WP_072561769.1	ACR62057.1	GH2	45.6	57	31	0	2	58	3	59	1.6e-07	59.3
WP_013826753.1	CUI24525.1	GH19	45.6	320	142	3	2	293	13	328	4.8e-66	255
WP_048085785.1	CUI24525.1	GH19	45.6	320	142	3	2	293	13	328	2e-67	259.6
WP_048072711.1	CUI24525.1	GH19	45.6	320	142	3	2	293	13	328	2e-67	259.6
WP_015053757.1	ADX05725.1	GH5_38|3.2.1.4	45.5	99	50	2	1	98	67	162	2.9e-13	77.4
WP_011868183.1	CDT21063.1	GH18	45.5	211	105	5	4	212	7	209	2.5e-46	188
WP_048085077.1	CEK37813.1	GH18	45.5	211	104	6	18	222	4	209	3.1e-47	191
WP_048073166.1	CEK37813.1	GH18	45.5	211	104	6	18	222	4	209	4.1e-47	190.7
WP_100906175.1	CEJ73325.1	GH18	45.5	211	104	5	18	222	4	209	4.5e-46	187.2
WP_080503035.1	CUI24525.1	GH19	45.4	328	142	6	9	299	1	328	1.1e-68	263.5
WP_012107167.1	CUI24525.1	GH19	45.4	315	138	5	6	290	18	328	1.4e-65	253.4
WP_080942098.1	CUI24525.1	GH19	45.4	328	142	6	9	299	1	328	1.1e-68	263.5
WP_080503055.1	AKB55831.1	GH18	45.4	152	82	1	293	443	544	695	3.9e-34	148.7
WP_011023322.1	AKB43180.1	GH18	45.4	205	93	4	159	352	591	787	4.2e-41	171.4
WP_052279190.1	AKB46657.1	GH18	45.4	194	104	2	1160	1351	590	783	1.2e-41	175.3
WP_080925796.1	AKB55831.1	GH18	45.4	152	82	1	293	443	544	695	1.8e-34	149.8
WP_080927523.1	AKB55831.1	GH18	45.4	152	82	1	293	443	544	695	1.8e-34	149.8
WP_080942406.1	AKB82582.1	GH17	45.4	293	134	8	190	468	181	461	1.7e-42	176.4
WP_011406134.1	ANI27050.1	GH2	45.3	148	81	0	1	148	1	148	1.5e-29	132.9
WP_015411039.1	AKB46657.1	GH18	45.3	117	60	2	164	276	627	743	2.6e-23	112.1
WP_048167847.1	CAJ37106.1	GH16	45.3	86	40	4	43	128	11	89	7.4e-06	54.3
WP_012956875.1	AHO18837.1	GH13_26	45.3	75	40	1	5	78	9	83	1.2e-10	71.6
WP_013824631.1	AHO18837.1	GH13_26	45.3	75	40	1	5	78	9	83	5.2e-11	72.8
WP_067148801.1	AHO18837.1	GH13_26	45.3	75	40	1	5	78	9	83	2e-10	70.9
WP_100905136.1	AHO18837.1	GH13_26	45.3	75	40	1	5	78	9	83	6.8e-11	72.4
WP_100907258.1	AHO18837.1	GH13_26	45.3	75	40	1	5	78	9	83	6.8e-11	72.4
WP_100909526.1	AHO18837.1	GH13_26	45.3	75	40	1	5	78	9	83	6.8e-11	72.4
WP_012194229.1	CEJ73325.1	GH18	45.2	210	105	5	4	211	7	208	2.1e-45	184.9
WP_048166092.1	AKB43180.1	GH18	45.2	221	99	5	159	367	594	804	4e-44	181.4
WP_082093093.1	AKB43180.1	GH18	45.2	407	175	8	256	642	401	779	1.2e-54	217.2
WP_083883383.1	AKB48841.1	GH17	45.2	217	105	5	225	435	373	581	2.5e-41	172.6
WP_012107494.1	AHO18837.1	GH13_26	45.2	62	33	1	19	79	22	83	4.4e-07	59.7
WP_014866157.1	AHO18837.1	GH13_26	45.2	73	37	2	5	74	11	83	1.1e-08	65.1
WP_074174786.1	AHO18837.1	GH13_26	45.2	73	37	2	5	74	11	83	1.1e-08	65.1
WP_081477287.1	CAJ37106.1	GH16	45.1	82	40	2	28	109	2	78	1.6e-09	67
WP_048121151.1	AOC93438.1	GH43_18	45	131	58	2	11	127	33	163	2.2e-23	111.3
WP_100905399.1	CUI24525.1	GH19	45	320	144	3	2	293	13	328	6.3e-66	254.6
WP_100907139.1	CUI24525.1	GH19	45	320	144	3	2	293	13	328	6.3e-66	254.6
WP_011976823.1	CEJ73325.1	GH18	45	211	106	5	4	212	7	209	4.3e-46	187.2
WP_023992618.1	ARK21791.1	GH18	45	60	33	0	5	64	363	422	2.6e-05	50.1
WP_048072296.1	ARK21791.1	GH18	45	60	33	0	5	64	363	422	3.3e-05	49.7
WP_082086803.1	AKP42378.1	GH18	45	220	114	2	11	230	4	216	7.1e-55	216.5
WP_082089045.1	AKB43180.1	GH18	45	407	176	8	255	641	401	779	4.6e-54	215.3
WP_011833689.1	CAN65674.1	GH28	44.9	579	282	9	3	565	80	637	4.5e-138	494.2
WP_048062550.1	CAL54622.1	GH2	44.9	196	97	4	143	335	1161	1348	3.9e-38	161.4
WP_011977514.1	CAL54622.1	GH2	44.9	196	97	3	143	335	1161	1348	2.3e-38	162.2
WP_083758431.1	ABP56835.1	GH18	44.9	49	26	1	160	208	31	78	6.4e-05	50.8
WP_015412753.1	ALU14107.1	GH13	44.9	107	51	1	1	107	480	578	5.7e-19	96.7
WP_100906336.1	ALB41763.1	GH24	44.8	67	37	0	71	137	8	74	5.1e-09	64.3
WP_100907761.1	ALB41763.1	GH24	44.8	67	37	0	71	137	8	74	5.1e-09	64.3
WP_100909021.1	ALB41763.1	GH24	44.8	67	37	0	71	137	8	74	5.1e-09	64.3
WP_013179759.1	ARK21791.1	GH18	44.8	58	32	0	3	60	361	418	0.00021	47
WP_010875798.1	CEJ73325.1	GH18	44.8	210	105	5	18	221	4	208	3.4e-46	187.6
WP_048831306.1	AKP42378.1	GH18	44.8	239	103	3	1	239	4	213	3.4e-52	207.6
WP_048174982.1	CEJ73325.1	GH18	44.8	210	105	5	18	221	4	208	3.5e-46	187.6
WP_052721510.1	AKB46657.1	GH18	44.8	183	98	2	343	522	589	771	1e-38	164.1
WP_082093158.1	AKB46657.1	GH18	44.8	183	98	2	5	184	589	771	5.2e-39	163.7
WP_074358660.1	CEJ73325.1	GH18	44.8	210	105	5	18	221	4	208	2e-46	188.3
WP_011973107.1	AJC83565.1	GH0	44.8	337	174	5	3	334	331	660	2.2e-76	288.5
WP_011022836.1	AKB43180.1	GH18	44.7	405	148	2	499	903	476	804	1.3e-67	260.8
WP_048129083.1	AKB46657.1	GH18	44.7	199	106	2	139	333	590	788	1.2e-40	169.9
WP_015732930.1	AHO18837.1	GH13_26	44.7	76	41	1	6	80	8	83	4.4e-10	69.7
WP_013099992.1	AHO18837.1	GH13_26	44.7	76	41	1	4	78	8	83	6.6e-11	72.4
WP_013799399.1	AHO18837.1	GH13_26	44.7	85	46	1	3	87	1	84	1.4e-13	81.3
WP_020449626.1	APJ07999.1	GH51	44.6	65	35	1	221	284	125	189	3.6e-06	55.1
WP_011500252.1	AOC93438.1	GH43_18	44.6	83	41	2	5	82	252	334	1.9e-11	71.6
WP_082088160.1	AKB46657.1	GH18	44.6	148	81	1	535	681	596	743	9.4e-32	141.4
WP_100907952.1	CED94343.1	GH18	44.6	213	109	5	9	217	4	211	2e-46	188.3
WP_084630730.1	AKB46657.1	GH18	44.5	155	85	1	434	587	589	743	7.5e-33	144.8
WP_013798175.1	AMB99552.1	GH73	44.4	45	25	0	70	114	344	388	0.00075	47.8
WP_013867648.1	CAL54622.1	GH2	44.4	198	99	3	143	337	1159	1348	1.9e-40	169.1
WP_048045948.1	AKB43180.1	GH18	44.4	342	148	6	741	1053	476	804	6.5e-63	245.4
WP_015412925.1	AKB43180.1	GH18	44.4	342	148	6	741	1053	476	804	6.5e-63	245.4
WP_080942073.1	AKB43180.1	GH18	44.4	342	148	6	741	1053	476	804	6.5e-63	245.4
WP_011032488.1	CAJ37106.1	GH16	44.4	90	42	3	21	103	2	90	3.5e-08	61.2
WP_048037953.1	CAJ37106.1	GH16	44.4	90	42	3	21	103	2	90	3.5e-08	61.2
WP_013295429.1	CEJ73325.1	GH18	44.3	210	106	5	18	221	4	208	1e-45	186
WP_082086786.1	AKB82582.1	GH17	44.3	167	91	1	183	349	297	461	1.1e-27	126.7
WP_015732974.1	ACR62057.1	GH2	44.2	52	28	1	7	57	8	59	0.00024	48.9
WP_048127012.1	AOC93438.1	GH43_18	44.1	93	47	2	27	114	242	334	3.4e-12	74.3
WP_011448776.1	ACR62057.1	GH2	44.1	59	30	1	1	56	1	59	9.8e-05	50.1
WP_048147667.1	CEK37813.1	GH18	44.1	238	104	4	1	238	4	212	7.6e-52	206.5
WP_048174001.1	AKB43180.1	GH18	44.1	213	116	3	157	369	595	804	1.6e-40	169.5
WP_071906873.1	CEJ73325.1	GH18	44.1	211	107	5	18	222	4	209	1.7e-45	185.3
WP_013180453.1	AOW25396.1	GH55	44	182	94	5	19	195	13	191	1.6e-28	129
WP_048155869.1	AKB45119.1	GH16	44	200	109	2	256	455	21	217	1.5e-43	179.9
WP_048120811.1	AKB45119.1	GH16	44	200	109	2	256	455	21	217	1.5e-43	179.9
WP_048901155.1	AHO18837.1	GH13_26	44	75	41	1	13	86	9	83	4.4e-10	69.7
WP_023991216.1	AHO18837.1	GH13_26	44	75	41	1	5	78	9	83	1.5e-10	71.2
WP_048084420.1	AHO18837.1	GH13_26	44	75	41	1	5	78	9	83	2.6e-10	70.5
WP_048072947.1	AHO18837.1	GH13_26	44	75	41	1	5	78	9	83	2.6e-10	70.5
WP_048104842.1	AFV25369.1	GH0	44	75	38	2	37	110	74	145	6e-07	58.5
WP_011034631.1	ALU14107.1	GH13	43.9	107	52	1	1	107	480	578	5.7e-19	96.7
WP_048158673.1	AKB43180.1	GH18	43.8	416	147	3	298	713	476	804	2.2e-62	243
WP_052721405.1	CAJ37106.1	GH16	43.8	80	42	2	29	108	2	78	5e-08	63.5
WP_048175609.1	ANQ49777.1	GH13_19	43.8	80	45	0	265	344	611	690	2.9e-08	62.4
WP_048042206.1	ADX05725.1	GH5_38|3.2.1.4	43.6	101	51	3	1	100	67	162	4.7e-11	70.1
WP_048138250.1	ADX05725.1	GH5_38|3.2.1.4	43.6	101	51	3	1	100	67	162	4.7e-11	70.1
WP_048179216.1	SNB48096.1	GH0	43.6	94	51	2	419	511	1242	1334	9.7e-09	64.7
WP_048139241.1	ACR62057.1	GH2	43.5	69	39	0	13	81	2	70	6.9e-09	63.9
WP_048111655.1	AEY65332.1	GH43_26	43.4	136	73	2	443	575	997	1131	4.2e-12	78.2
WP_011500253.1	AOC93438.1	GH43_18	43.4	83	42	2	33	110	252	334	1.4e-10	68.9
WP_013866763.1	AOC93438.1	GH43_18	43.4	83	42	2	5	82	252	334	1.7e-09	65.1
WP_082087355.1	AOC93438.1	GH43_18	43.4	83	42	2	5	82	252	334	2.7e-10	67.8
WP_048182266.1	AKB82582.1	GH17	43.4	145	76	2	292	436	274	412	2.1e-21	106.7
WP_014586177.1	BAZ08880.1	GH104	43.4	166	62	3	1	154	386	531	8.5e-32	139.4
WP_048063565.1	ARK21791.1	GH18	43.3	60	34	0	5	64	363	422	5.4e-05	48.9
WP_014587333.1	CEJ73325.1	GH18	43.3	210	110	5	9	214	4	208	2.5e-41	171.4
WP_014868175.1	CAN61133.1	GH36	43.2	81	40	1	2	76	941	1021	4.9e-09	62.8
WP_011406099.1	AHO18837.1	GH13_26	43.2	74	42	0	15	88	11	84	1.4e-10	71.2
WP_048158985.1	AQR97368.1	GH51	43.1	51	28	1	501	551	294	343	0.00011	51.6
WP_012616919.1	ACR62057.1	GH2	43.1	72	34	2	1	65	1	72	1.6e-05	52.8
WP_052722693.1	AKB43180.1	GH18	43.1	137	78	0	521	657	607	743	2.2e-25	120.2
WP_052723196.1	AKB43180.1	GH18	43.1	137	78	0	491	627	607	743	2.1e-25	120.2
WP_011305050.1	AKB45119.1	GH16	43	200	111	2	262	461	21	217	1.4e-41	173.3
WP_080503049.1	AKB46657.1	GH18	42.9	170	90	2	514	682	589	752	6.4e-33	145.2
WP_048037345.1	AKB46657.1	GH18	42.9	170	90	2	492	660	589	752	6.2e-33	145.2
WP_048044729.1	AKB46657.1	GH18	42.9	170	90	2	492	660	589	752	6.2e-33	145.2
WP_048036341.1	AKB46657.1	GH18	42.9	170	90	2	492	660	589	752	6.2e-33	145.2
WP_048061305.1	AHO18837.1	GH13_26	42.7	75	42	1	13	86	9	83	7.5e-10	68.9
WP_014405611.1	AHO18837.1	GH13_26	42.7	82	47	0	6	87	3	84	3.4e-11	73.2
WP_048176024.1	AHO18837.1	GH13_26	42.7	75	42	1	13	86	9	83	7.5e-10	68.9
WP_048112693.1	ABW39333.1	GH5_4	42.6	94	52	2	1682	1774	58	150	4.5e-06	57.4
WP_048171708.1	AOC93438.1	GH43_18	42.6	136	62	3	11	130	33	168	2.4e-22	107.8
WP_048181272.1	AOC93438.1	GH43_18	42.6	136	62	3	11	130	33	168	4.1e-22	107.1
WP_082730104.1	ARE00265.1	GH25	42.6	68	37	1	1083	1150	326	391	2.4e-07	62
WP_011306784.1	AKB43180.1	GH18	42.6	216	121	3	188	403	592	804	2.5e-39	165.6
WP_048041492.1	AKB46657.1	GH18	42.6	169	90	2	493	660	590	752	1.8e-32	143.7
WP_080942179.1	AKB43180.1	GH18	42.6	176	101	0	563	738	592	767	1.3e-31	141
WP_015323787.1	ARN56721.1	GH33	42.5	226	102	8	29	240	34	245	6e-34	147.1
WP_010876608.1	ANQ49777.1	GH13_19	42.5	80	46	0	265	344	611	690	2.5e-07	59.3
WP_011022445.1	ARO27434.1	GH3	42.4	66	38	0	103	168	73	138	9e-10	66.6
WP_013799666.1	ACR62057.1	GH2	42.4	59	33	1	1	58	1	59	0.0007	47.4
WP_048815565.1	CAJ37106.1	GH16	42.3	78	40	3	43	120	8	80	8.8e-06	54.3
WP_052725384.1	AKB45119.1	GH16	42.3	215	118	3	14	228	9	217	6.1e-46	186.8
WP_011974037.1	AOC93438.1	GH43_18	42.2	83	43	2	5	82	252	334	6.7e-10	66.6
WP_052722929.1	AQA15804.1	GH23	42.2	83	41	5	97	178	309	385	1.7e-05	53.1
WP_012036728.1	ADE83103.1	GH20	42.2	83	44	3	94	175	644	723	8.6e-09	63.2
WP_015052017.1	AEE95448.1	GH18	42.2	289	146	5	103	381	158	435	3.6e-46	188.7
WP_016357698.1	ARF17543.1	GH18	42.2	64	37	0	1	64	359	422	3.2e-05	49.7
WP_084630536.1	AKB46657.1	GH18	42.2	211	117	3	1009	1216	596	804	4.4e-39	166.4
WP_011034105.1	AEB76049.1	GH25	42.1	76	40	1	14	89	245	316	3e-08	62
WP_011021169.1	AEB76049.1	GH25	42.1	76	40	1	14	89	245	316	1.4e-08	63.2
WP_048043878.1	AEB76049.1	GH25	42.1	76	40	1	14	89	245	316	1.8e-08	62.8
WP_015412357.1	AEB76049.1	GH25	42.1	76	40	1	14	89	245	316	1.8e-08	62.8
WP_011307994.1	AKB43180.1	GH18	42.1	126	64	3	45	168	686	804	4.3e-17	90.5
WP_011306901.1	AKB48841.1	GH17	42.1	252	125	9	31	272	344	584	3.1e-37	158.7
WP_048067515.1	ACR13446.1	GH16	42.1	57	31	1	238	294	662	716	0.00025	48.9
WP_013866511.1	AHO18837.1	GH13_26	42.1	76	44	0	10	85	9	84	5.7e-12	75.9
WP_013195649.1	ALZ63293.1	GH5_48	42	112	59	4	237	347	414	520	4.8e-10	68.9
WP_011844098.1	CAN61133.1	GH36	42	81	41	1	2	76	941	1021	4.1e-08	59.7
WP_062265537.1	CAN61133.1	GH36	42	81	41	1	2	76	941	1021	8.3e-09	62
WP_011308527.1	ACR62057.1	GH2	42	69	40	0	4	72	2	70	3.9e-09	64.7
WP_048121019.1	ACR62057.1	GH2	42	69	40	0	4	72	2	70	5.1e-09	64.3
WP_048117148.1	ACR62057.1	GH2	42	69	40	0	4	72	2	70	3.9e-09	64.7
WP_048106301.1	ACR62057.1	GH2	42	69	40	0	4	72	2	70	3.9e-09	64.7
WP_048173458.1	AKB46657.1	GH18	42	345	172	7	165	497	476	804	2.9e-37	159.1
WP_048184420.1	AKB46657.1	GH18	42	345	172	7	165	497	476	804	1.7e-37	159.8
WP_011499686.1	CAJ37106.1	GH16	42	81	46	1	29	109	2	81	3.1e-08	63.9
WP_082086812.1	ARN56721.1	GH33	41.9	215	100	9	598	796	40	245	3.9e-31	139.4
WP_048121136.1	AEB76049.1	GH25	41.9	74	39	1	16	89	247	316	4.6e-09	64.7
WP_052727925.1	AKB45119.1	GH16	41.9	215	119	3	14	228	9	217	2.3e-45	184.9
WP_052723404.1	AKB45119.1	GH16	41.9	215	119	3	17	231	9	217	6.8e-45	183.3
WP_048060895.1	AHO18837.1	GH13_26	41.9	74	43	0	15	88	11	84	4.1e-10	69.7
WP_013295977.1	AHO18837.1	GH13_26	41.9	74	43	0	15	88	11	84	6.9e-10	68.9
WP_013825822.1	AHO18837.1	GH13_26	41.9	74	43	0	15	88	11	84	2.4e-10	70.5
WP_074359107.1	AHO18837.1	GH13_26	41.9	74	43	0	15	88	11	84	2.4e-10	70.5
WP_048126635.1	AOC93438.1	GH43_18	41.8	91	48	2	29	114	244	334	2.5e-10	68.2
WP_048128006.1	AKB43180.1	GH18	41.8	213	119	3	156	364	591	802	7.3e-38	160.6
WP_013720500.1	CAJ37106.1	GH16	41.8	79	41	2	40	117	10	84	2.2e-06	55.8
WP_082087225.1	AGB50733.1	GH39	41.7	333	179	8	472	793	521	849	1.6e-58	230.7
WP_011499754.1	ARK21791.1	GH18	41.7	60	35	0	5	64	363	422	0.00027	46.6
WP_072562358.1	CED94343.1	GH18	41.7	242	107	4	5	241	4	216	2.6e-52	208
WP_052727921.1	AKB45119.1	GH16	41.7	216	120	3	1	216	8	217	5.7e-46	186.8
WP_052725381.1	AKB45119.1	GH16	41.7	216	120	3	1	216	8	217	3.4e-46	187.6
WP_082088346.1	ACL75914.1	GH73	41.6	257	82	4	16	271	25	214	1.4e-38	163.3
WP_013999323.1	CAJ37106.1	GH16	41.6	77	43	2	133	208	326	401	3.1e-05	52.4
WP_013413450.1	AHO18837.1	GH13_26	41.5	82	46	2	7	86	3	84	2e-09	67.4
WP_011032877.1	ARK21791.1	GH18	41.4	58	34	0	3	60	361	418	0.00063	45.4
WP_048140196.1	ARO27434.1	GH3	41.3	63	37	0	185	247	73	135	1e-08	63.5
WP_048180653.1	AKB43180.1	GH18	41.3	441	164	5	281	711	424	779	2.4e-56	223
WP_082090728.1	ARN56721.1	GH33	41.2	267	128	10	2	253	10	262	6.9e-35	150.2
WP_082090771.1	ARN56721.1	GH33	41.2	233	110	8	30	244	39	262	1.1e-32	142.9
WP_011498291.1	ACR62057.1	GH2	41.2	68	40	0	2	69	3	70	1.5e-08	62.8
WP_013898376.1	CAL54622.1	GH2	41.2	165	81	5	164	321	1194	1349	6.5e-20	100.9
WP_048119645.1	AKB82582.1	GH17	41.2	160	85	3	32	190	302	453	6.3e-22	107.8
WP_012618273.1	APR39558.1	GH2	41.1	112	57	2	423	534	1677	1779	2.5e-10	70.1
WP_052399336.1	AEF82753.1	GH10	41.1	209	104	5	510	718	186	375	3e-23	113.6
WP_013179767.1	AOC93438.1	GH43_18	41	83	44	2	5	82	252	334	1.9e-08	61.6
WP_013799479.1	AOC93438.1	GH43_18	41	83	44	2	5	82	252	334	8.7e-09	62.8
WP_048122223.1	AOC93438.1	GH43_18	41	83	44	2	25	102	252	334	5.6e-09	63.5
WP_082090756.1	ARN56721.1	GH33	41	239	119	7	304	530	36	264	1.5e-31	140.2
WP_072561058.1	AOS64561.1	GH78	40.9	115	65	2	240	352	33	146	3.3e-14	82
WP_048066174.1	ARN56721.1	GH33	40.9	186	81	5	32	206	34	201	3.8e-26	121.3
WP_048902277.1	CED94343.1	GH18	40.9	242	109	4	5	241	4	216	3.8e-51	204.1
WP_048121245.1	CAJ37106.1	GH16	40.9	88	45	3	30	117	2	82	2.8e-07	59.3
WP_048179945.1	AOC93438.1	GH43_18	40.8	98	49	3	26	118	241	334	1.6e-09	65.5
WP_048122283.1	AKB46657.1	GH18	40.8	373	172	7	164	531	476	804	5.3e-37	158.3
WP_052722826.1	AKB46657.1	GH18	40.8	184	102	3	156	335	590	770	7.9e-29	130.6
WP_011449868.1	AHO18837.1	GH13_26	40.8	76	42	2	6	78	8	83	3.1e-08	63.5
WP_048111866.1	SBO97226.1	GH65	40.7	59	35	0	1	59	757	815	9.1e-05	49.7
WP_048041339.1	AOC93438.1	GH43_18	40.7	91	49	2	31	116	244	334	3.6e-09	64.3
WP_082090755.1	ARN56721.1	GH33	40.7	246	126	6	12	246	26	262	7.9e-36	153.3
WP_013099750.1	ACR62057.1	GH2	40.7	81	41	4	2	77	3	81	1.6e-05	52.8
WP_011498796.1	CAJ37106.1	GH16	40.7	86	43	3	28	113	2	79	4.4e-05	52.4
WP_011170173.1	AOW25396.1	GH55	40.6	180	103	4	19	195	13	191	1.6e-25	119
WP_013998676.1	AOW25396.1	GH55	40.6	180	103	4	19	195	13	191	1.2e-25	119.4
WP_013898806.1	ARN56721.1	GH33	40.6	249	122	9	22	259	30	263	3.6e-34	147.9
WP_015313876.1	ARN56721.1	GH33	40.6	244	119	9	42	268	28	262	7.3e-35	150.2
WP_011022930.1	ACR62057.1	GH2	40.6	69	41	0	13	81	2	70	3.4e-08	61.6
WP_048171696.1	ACR62057.1	GH2	40.6	69	41	0	8	76	2	70	5.7e-08	60.8
WP_048107598.1	AKB43180.1	GH18	40.6	342	185	7	165	501	476	804	2e-38	162.9
WP_016357779.1	ADO37723.1	GH13	40.6	101	59	1	8	107	489	589	1.6e-13	78.6
WP_013644541.1	AHO18837.1	GH13_26	40.5	74	44	0	15	88	11	84	1.1e-10	71.6
WP_071906930.1	AHO18837.1	GH13_26	40.5	74	44	0	15	88	11	84	3.5e-09	66.6
WP_011306567.1	ARN56721.1	GH33	40.4	235	116	9	363	584	39	262	2.9e-28	129.4
WP_083883372.1	ANU55384.1	GH23	40.4	109	53	3	253	359	493	591	1.1e-13	80.5
WP_013037511.1	CED94343.1	GH18	40.4	245	109	4	5	244	4	216	5e-51	203.8
WP_013799114.1	ACB07477.1	GH18	40.4	89	48	2	652	735	590	678	2e-08	63.9
WP_015791513.1	AHO16406.1	GH13_11	40.4	339	191	6	16	351	13	343	4.1e-56	221.5
WP_048174890.1	ARN56721.1	GH33	40.3	186	82	5	32	206	34	201	2.5e-25	118.6
WP_048183632.1	AKB43180.1	GH18	40.3	464	173	6	267	711	401	779	5.7e-58	228.4
WP_013644471.1	CAJ37106.1	GH16	40.3	77	38	2	38	106	4	80	7.7e-05	50.8
WP_011024159.1	ARN56721.1	GH33	40.2	241	118	8	41	267	34	262	6.2e-34	147.1
WP_048181148.1	AKB46657.1	GH18	40.2	214	124	2	1493	1703	592	804	5.6e-40	169.9
WP_048063145.1	CAJ37106.1	GH16	40.2	87	51	1	36	122	2	87	5.5e-10	67.8
WP_048142165.1	CAJ37106.1	GH16	40.2	87	45	4	42	128	11	90	1.5e-06	56.6
WP_048183957.1	ARN56721.1	GH33	40.1	237	115	7	9	228	36	262	3.5e-30	134.4
WP_048097935.1	CAL54622.1	GH2	40.1	187	108	2	128	311	1159	1344	8e-33	143.7
WP_081701997.1	AQT58107.1	GH73	40	65	34	2	150	214	409	468	0.00048	47.8
WP_100905431.1	AOW25396.1	GH55	40	190	108	4	26	211	13	200	1.6e-27	125.6
WP_048108819.1	AEN89674.1	GH25	40	75	44	1	30	104	136	209	5.6e-07	57.8
WP_048073849.1	CCG44007.1	GH23	40	60	31	2	126	185	295	349	2.3e-05	52
WP_012035771.1	ARK21791.1	GH18	40	60	36	0	5	64	363	422	7.5e-05	48.5
WP_052718322.1	AEE95448.1	GH18	40	360	173	8	132	485	120	442	2.5e-57	226.1
WP_012617376.1	AHO18837.1	GH13_26	40	75	42	1	8	79	9	83	3.1e-08	63.5
WP_082093067.1	ARN56721.1	GH33	39.9	273	129	12	24	281	10	262	3.3e-30	134.8
WP_082088221.1	AOW25396.1	GH55	39.8	191	109	3	73	260	13	200	9e-28	126.7
WP_082089358.1	AOW25396.1	GH55	39.8	191	109	3	97	284	13	200	7.5e-28	127.1
WP_011171134.1	AOC93438.1	GH43_18	39.8	83	45	2	5	82	252	334	4.7e-07	57
WP_011976838.1	AOC93438.1	GH43_18	39.8	83	45	2	5	82	252	334	2.7e-07	57.8
WP_012194216.1	AOC93438.1	GH43_18	39.8	83	45	2	5	82	252	334	4.7e-07	57
WP_013999596.1	AOC93438.1	GH43_18	39.8	83	45	2	5	82	252	334	2.7e-07	57.8
WP_072560535.1	AOC93438.1	GH43_18	39.8	83	45	2	29	106	252	334	3.8e-08	60.8
WP_048186095.1	ARN56721.1	GH33	39.8	186	83	5	32	206	34	201	5.5e-25	117.5
WP_100904662.1	AOW25396.1	GH55	39.7	189	110	3	26	211	13	200	2.4e-28	128.3
WP_015504038.1	APJ07999.1	GH51	39.7	68	41	0	171	238	125	192	3.9e-06	54.7
WP_048129756.1	ARN56721.1	GH33	39.7	239	118	8	46	270	36	262	2.5e-30	135.2
WP_048136920.1	ARN56721.1	GH33	39.7	229	116	8	658	874	45	263	3.3e-28	129.8
WP_048085101.1	ABA24019.1	GH24	39.7	68	41	0	26	93	5	72	3.9e-05	51.2
WP_048073207.1	ABA24019.1	GH24	39.7	68	41	0	26	93	5	72	3.8e-05	51.2
WP_052286223.1	AKB55831.1	GH18	39.7	156	94	0	198	353	544	699	2.3e-27	125.9
WP_048157438.1	AKB46657.1	GH18	39.7	373	176	7	164	531	476	804	3.4e-36	155.6
WP_048045987.1	AOC93438.1	GH43_18	39.6	91	50	2	31	116	244	334	1.4e-08	62.4
WP_015411054.1	AOC93438.1	GH43_18	39.6	91	50	2	31	116	244	334	1.4e-08	62.4
WP_048044393.1	AOC93438.1	GH43_18	39.6	91	50	2	31	116	244	334	1.4e-08	62.4
WP_080503016.1	AKB46657.1	GH18	39.6	154	77	3	164	301	627	780	1.7e-22	109.4
WP_013195703.1	AKB55831.1	GH18	39.6	154	91	1	243	396	545	696	1.7e-18	96.7
WP_048044398.1	AKB46657.1	GH18	39.6	154	77	3	77	214	627	780	9.4e-23	109.8
WP_048155760.1	CAJ37106.1	GH16	39.6	106	47	5	49	154	2	90	9e-08	60.8
WP_015324690.1	ADO37723.1	GH13	39.6	144	75	5	1	132	485	628	9.2e-21	102.4
WP_048170737.1	AEB76049.1	GH25	39.5	76	42	1	14	89	245	316	1.2e-07	60.1
WP_048184258.1	AEB76049.1	GH25	39.5	76	42	1	14	89	245	316	1.2e-07	60.1
WP_048110264.1	AOC93438.1	GH43_18	39.4	94	52	2	30	118	241	334	3.1e-08	61.2
WP_011498476.1	SMQ54680.1	GH31	39.4	71	43	0	479	549	1467	1537	1.8e-08	63.5
WP_052727271.1	AIQ73013.1	GH24	39.4	99	57	1	7	102	1564	1662	9.3e-13	76.3
WP_052292285.1	EAA63395.1	GH2	39.4	404	226	7	14	405	870	1266	1.6e-70	269.2
WP_048112067.1	CUI24525.1	GH19	39.4	282	138	5	6	259	18	294	6.4e-43	177.9
WP_013867466.1	ADK14938.1	GH18	39.4	99	55	1	38	136	64	157	1.4e-07	61.6
WP_048110770.1	ABS56694.1	GH18	39.4	99	49	3	4	95	13	107	1.1e-09	65.1
WP_011022514.1	AOW25396.1	GH55	39.3	191	110	3	96	283	13	200	1.3e-27	126.3
WP_082089480.1	AOW25396.1	GH55	39.3	191	110	3	78	265	13	200	5.4e-28	127.5
WP_013036882.1	AOC93438.1	GH43_18	39.3	84	46	2	29	107	252	335	2.2e-08	61.6
WP_015324001.1	AKB55831.1	GH18	39.3	150	91	0	753	902	548	697	4.6e-23	112.8
WP_048126419.1	CAJ37106.1	GH16	39.3	112	38	5	42	148	2	88	1e-07	60.5
WP_083758489.1	ADO37723.1	GH13	39.3	117	66	3	130	243	478	592	8.7e-15	83.6
WP_015413049.1	AOW25396.1	GH55	39.2	189	113	2	97	284	13	200	1.5e-28	129.4
WP_048040422.1	AOW25396.1	GH55	39.2	189	113	2	97	284	13	200	1.5e-28	129.4
WP_011306829.1	AEB76049.1	GH25	39.2	74	41	1	16	89	247	316	1.7e-08	62.8
WP_082089043.1	AKB55831.1	GH18	39.2	153	93	0	203	355	544	696	6.9e-27	124.4
WP_082093091.1	AKB55831.1	GH18	39.2	153	93	0	203	355	544	696	4e-27	125.2
WP_048132221.1	CAJ37106.1	GH16	39.2	79	41	2	29	104	5	79	2.6e-06	56.6
WP_015052926.1	ARN56721.1	GH33	39.1	248	126	7	39	272	27	263	5.5e-30	134
WP_048166458.1	ACR62057.1	GH2	39.1	69	42	0	4	72	2	70	2.5e-08	62
WP_048130310.1	ACR62057.1	GH2	39.1	69	42	0	12	80	2	70	2.9e-07	58.5
WP_048126578.1	AOW25396.1	GH55	39	182	105	3	68	246	13	191	7.4e-27	123.6
WP_013645199.1	ALJ62047.1	GH28	38.9	95	56	2	7	101	521	613	9.8e-11	70.1
WP_048120995.1	CUI24525.1	GH19	38.9	280	142	4	5	256	18	296	1e-43	180.6
WP_048116752.1	CUI24525.1	GH19	38.9	280	142	4	5	256	18	296	8.6e-43	177.6
WP_011021219.1	AKB46657.1	GH18	38.9	332	184	5	191	513	476	797	7.8e-33	144.4
WP_048126405.1	SMQ54680.1	GH31	38.8	80	43	1	10	83	1461	1540	3e-08	60.5
WP_048168237.1	CAL54622.1	GH2	38.8	152	81	3	173	320	1206	1349	5.1e-17	91.3
WP_048116754.1	CUI24525.1	GH19	38.8	278	140	5	1	250	15	290	1.6e-41	173.7
WP_015732831.1	AHO16406.1	GH13_11	38.8	343	199	6	12	351	9	343	1.1e-53	213.4
WP_011306925.1	AOC93438.1	GH43_18	38.7	93	52	2	31	118	242	334	3.1e-08	61.2
WP_015313985.1	ARN56721.1	GH33	38.7	238	122	7	114	337	36	263	3e-30	135.2
WP_080941596.1	ARN56721.1	GH33	38.7	235	124	8	341	564	37	262	2.8e-28	129.4
WP_015504947.1	CUI24525.1	GH19	38.7	282	139	5	11	264	19	294	9.7e-42	174.1
WP_048156486.1	ARK21791.1	GH18	38.7	62	38	0	3	64	361	422	0.00069	45.4
WP_048120607.1	CAJ37106.1	GH16	38.7	106	48	5	49	154	2	90	1e-06	57.4
WP_052728020.1	BAL56301.1	GH113	38.7	137	76	3	226	360	364	494	2.4e-17	92.4
WP_011868170.1	AOC93438.1	GH43_18	38.6	83	46	2	5	82	252	334	1e-06	55.8
WP_011972316.1	AOC93438.1	GH43_18	38.6	83	46	2	5	82	252	334	3e-06	54.3
WP_015324272.1	ACR62057.1	GH2	38.6	57	35	0	2	58	3	59	1.2e-05	53.1
WP_067039968.1	ALU14107.1	GH13	38.6	145	71	5	8	138	484	624	4.4e-16	87
WP_011023108.1	AOW25396.1	GH55	38.5	182	106	3	64	242	13	191	3.7e-26	121.3
WP_011869220.1	AOW25396.1	GH55	38.5	179	108	2	19	195	13	191	1.6e-25	119
WP_048168462.1	ASA19789.1	GH43_24	38.5	195	120	0	70	264	1	195	6e-29	130.6
WP_048125954.1	ASA19789.1	GH43_24	38.5	195	120	0	70	264	1	195	5.1e-28	127.5
WP_083858201.1	ALZ63293.1	GH5_48	38.4	138	76	6	44	180	413	542	5.1e-11	70.5
WP_048102514.1	ARN56721.1	GH33	38.4	219	107	9	429	632	40	245	4.8e-24	115.5
WP_015052326.1	ARN56721.1	GH33	38.4	276	139	9	9	269	3	262	3.4e-32	141.4
WP_048128888.1	ARN56721.1	GH33	38.4	255	121	10	30	267	26	261	2.9e-31	138.3
WP_013330735.1	ARK21791.1	GH18	38.3	60	37	0	5	64	363	422	0.00046	45.8
WP_082089481.1	AOW25396.1	GH55	38.2	191	112	3	86	273	13	200	6.9e-26	120.6
WP_020448011.1	BAQ32198.1	GH43_24	38.2	68	41	1	130	196	728	795	0.00022	49.3
WP_048142075.1	ARN56721.1	GH33	38.2	238	121	8	60	283	37	262	1.8e-28	129
WP_048170927.1	CAL54622.1	GH2	38.2	152	82	3	173	320	1206	1349	1.5e-16	89.7
WP_048128094.1	ADV43483.1	GH33	38.1	252	127	10	621	856	12	250	1.2e-25	121.3
WP_048178138.1	CBL10145.1	GH3	38.1	113	67	1	165	274	198	310	1.7e-10	70.1
WP_100906233.1	ABK60795.1	GH25	38.1	118	67	3	18	131	205	320	4.4e-08	61.2
WP_011021313.1	AKB59307.1	GH18	38.1	754	284	19	369	957	41	776	4.8e-81	305.4
WP_048167042.1	AKB48596.1	GH16	38.1	210	113	3	56	255	21	223	1.7e-37	159.1
WP_013180313.1	AHO18837.1	GH13_26	38.1	84	51	1	3	85	1	84	5.9e-12	75.9
WP_011832780.1	AHO18837.1	GH13_26	38.1	84	51	1	6	88	1	84	5.2e-10	69.3
WP_011977602.1	AOW25396.1	GH55	38	179	109	2	19	195	13	191	1.6e-25	119
WP_015053284.1	AOW25396.1	GH55	38	192	109	3	49	235	14	200	1.3e-28	129.4
WP_011306926.1	AOC93438.1	GH43_18	38	92	52	2	16	102	243	334	7.3e-09	63.2
WP_080941530.1	AOC93438.1	GH43_18	38	92	52	2	16	102	243	334	1.5e-09	65.5
WP_011499894.1	CAL54622.1	GH2	38	179	104	2	125	296	1163	1341	2.2e-30	135.6
WP_048180844.1	AOW25396.1	GH55	37.9	182	107	3	64	242	13	191	1.1e-25	119.8
WP_011032767.1	ASA19789.1	GH43_24	37.9	195	121	0	70	264	1	195	8.6e-28	126.7
WP_015325533.1	ASA19789.1	GH43_24	37.9	195	121	0	72	266	1	195	1.4e-25	119.4
WP_048188792.1	ARK21791.1	GH18	37.9	58	36	0	3	60	361	418	0.00059	45.4
WP_052730874.1	AKB59307.1	GH18	37.9	153	95	0	1875	2027	547	699	6.9e-24	116.7
WP_013898729.1	ADO37723.1	GH13	37.9	145	78	3	1	133	485	629	6e-20	99.8
WP_014868285.1	AQT68740.1	GH109	37.9	66	41	0	443	508	99	164	2.9e-06	56.6
WP_011034960.1	AGB24074.1	GH73	37.8	164	92	6	13	167	127	289	1.8e-17	92.8
WP_011023031.1	AEW03495.1	GH33	37.8	267	137	10	38	291	5	255	1.7e-29	132.5
WP_082087364.1	ARN56721.1	GH33	37.8	249	128	9	2	234	26	263	2.5e-31	138.3
WP_013328109.1	CAL54622.1	GH2	37.8	196	109	6	127	310	1155	1349	2.8e-22	108.6
WP_048204398.1	CAL54622.1	GH2	37.8	180	105	2	124	296	1162	1341	1.9e-29	132.5
WP_081477318.1	AEE95448.1	GH18	37.8	328	188	7	86	406	117	435	2.3e-44	183
WP_010870260.1	AEE95448.1	GH18	37.8	90	55	1	24	112	937	1026	0.00064	47.8
WP_011973756.1	AHO16406.1	GH13_11	37.8	339	200	6	16	351	13	343	6.1e-52	207.6
WP_048062286.1	ADO37723.1	GH13	37.8	98	60	1	1	97	485	582	2.8e-12	74.3
WP_048066176.1	AOW25396.1	GH55	37.7	191	113	3	11	198	13	200	3e-26	121.3
WP_048154936.1	AOW25396.1	GH55	37.7	191	113	3	97	284	13	200	4.3e-26	121.3
WP_048119246.1	AOW25396.1	GH55	37.7	191	113	3	97	284	13	200	4.3e-26	121.3
WP_082089155.1	AOW25396.1	GH55	37.7	191	113	3	82	269	13	200	1.2e-25	119.8
WP_082093210.1	AOW25396.1	GH55	37.7	191	113	3	82	269	13	200	1.2e-25	119.8
WP_015504437.1	AEA20065.1	GH43_3	37.7	332	184	6	20	329	358	688	1.6e-55	219.2
WP_015313869.1	ARN56721.1	GH33	37.7	236	127	9	237	460	36	263	8.7e-28	127.5
WP_048169900.1	ARN56721.1	GH33	37.7	236	121	9	65	286	39	262	6e-27	124
WP_048179688.1	ARN56721.1	GH33	37.7	236	121	9	65	286	39	262	6e-27	124
WP_013825409.1	AFN53695.1	GH27	37.7	207	108	7	15	218	23	211	7.1e-16	87
WP_013329523.1	AKG34398.1	GH24	37.7	310	143	7	883	1185	1214	1480	6e-29	132.9
WP_015324628.1	ALN78072.1	GH23	37.7	353	206	4	55	397	158	506	2.9e-52	210.3
WP_048126318.1	ACR62057.1	GH2	37.7	69	43	0	12	80	2	70	1.1e-06	56.6
WP_011498478.1	AKB46657.1	GH18	37.7	138	84	2	831	966	607	744	2e-16	90.9
WP_082090683.1	CCO21091.1	GH13_13	37.7	69	33	2	1	59	2326	2394	0.0005	46.2
WP_074359803.1	ABC27007.1	GH6	37.6	125	75	3	264	387	134	256	5.4e-11	71.6
WP_011023075.1	AOC93438.1	GH43_18	37.6	93	53	2	27	114	242	334	2.3e-08	61.6
WP_082089012.1	AOC93438.1	GH43_18	37.6	93	53	2	27	114	242	334	6.6e-08	60.1
WP_082093064.1	AOC93438.1	GH43_18	37.6	93	53	2	27	114	242	334	3e-08	61.2
WP_011021946.1	ADB37909.1	GH33	37.6	242	129	7	76	309	23	250	6.9e-29	130.6
WP_048138222.1	CAL54622.1	GH2	37.6	165	88	4	173	330	1206	1362	1.1e-16	90.1
WP_014405282.1	AHO16406.1	GH13_11	37.6	343	207	5	23	362	7	345	4.3e-53	211.5
WP_048122225.1	AOC93438.1	GH43_18	37.5	120	70	2	4	118	215	334	2.2e-09	65.1
WP_011448569.1	CAN61133.1	GH36	37.5	88	47	2	2	81	941	1028	1.1e-08	62
WP_052712850.1	ARN56721.1	GH33	37.5	232	125	7	239	456	37	262	3.6e-26	122.1
WP_082090454.1	AQQ09686.1	GH33	37.5	264	136	10	336	580	22	275	3.6e-31	139
WP_048141420.1	AEB76049.1	GH25	37.5	80	46	1	14	93	245	320	2.1e-07	59.3
WP_066075496.1	CUI24525.1	GH19	37.5	283	143	6	7	262	19	294	5.4e-37	158.3
WP_015324074.1	AKB55831.1	GH18	37.5	160	99	1	841	999	544	703	1.8e-28	131
WP_011843603.1	ARO26246.1	GH0	37.5	347	169	13	4	311	331	668	1.9e-39	165.6
WP_048170835.1	AOW25396.1	GH55	37.4	182	108	3	64	242	13	191	2.4e-25	118.6
WP_011305514.1	ASA19789.1	GH43_24	37.4	195	122	0	72	266	1	195	1.1e-25	119.8
WP_048122765.1	ASA19789.1	GH43_24	37.4	195	122	0	72	266	1	195	4.8e-26	120.9
WP_048157802.1	ASA19789.1	GH43_24	37.4	195	122	0	72	266	1	195	4.8e-26	120.9
WP_048137277.1	ASA19789.1	GH43_24	37.4	195	122	0	70	264	1	195	3.6e-26	121.3
WP_048127810.1	AKB45119.1	GH16	37.4	198	119	3	34	227	21	217	4.3e-35	151
WP_048108617.1	AKB45119.1	GH16	37.4	206	121	3	34	235	21	222	9.5e-39	162.9
WP_014405743.1	CCA23362.1	GH0	37.4	342	206	2	10	343	121	462	5.1e-57	224.2
WP_014868345.1	AOW25396.1	GH55	37.3	193	108	8	24	209	13	199	1.1e-15	87
WP_048178016.1	AKB43180.1	GH18	37.3	354	181	7	165	502	476	804	7.7e-38	161
WP_048103424.1	AOW25396.1	GH55	37.2	191	114	3	27	214	13	200	2.2e-25	118.6
WP_062261919.1	AOW25396.1	GH55	37.2	183	102	6	19	194	15	191	4.6e-19	98.2
WP_011020696.1	ARN56721.1	GH33	37.2	239	124	8	80	304	36	262	8.9e-29	130.2
WP_048167945.1	AQQ09686.1	GH33	37.2	258	116	10	48	272	31	275	1e-31	139.8
WP_048122096.1	ARN56721.1	GH33	37.2	247	128	10	33	265	29	262	5e-28	127.5
WP_082091152.1	AEW03495.1	GH33	37.2	234	131	8	361	585	27	253	1.1e-27	127.5
WP_048157334.1	ARN56721.1	GH33	37.2	247	128	10	36	268	29	262	5.1e-28	127.5
WP_082090723.1	ADB37909.1	GH33	37.2	239	131	6	17	247	23	250	5.2e-27	124
WP_015052051.1	ADO37723.1	GH13	37.2	145	87	2	1	145	485	625	2.2e-20	101.3
WP_048067626.1	CCQ32987.1	GH10	37.2	86	45	2	446	531	679	755	7e-05	51.6
WP_011991023.1	AFN53695.1	GH27	37.1	197	101	5	8	193	23	207	1.5e-17	92.4
WP_052727408.1	AKB43180.1	GH18	37.1	210	120	2	356	558	592	796	2.2e-28	129.8
WP_048043270.1	AKB53740.1	GH16	37.1	167	97	3	2	164	106	268	1.4e-24	115.5
WP_048174578.1	AOW25396.1	GH55	37	189	117	2	34	221	13	200	2.3e-27	125.2
WP_048125340.1	AOW25396.1	GH55	37	189	117	2	102	289	13	200	2.1e-25	119
WP_048106583.1	AOW25396.1	GH55	37	189	117	2	101	288	13	200	8.6e-27	123.6
WP_080962254.1	AOC93438.1	GH43_18	37	92	53	2	16	102	243	334	2.5e-09	64.7
WP_082090733.1	AOW25396.1	GH55	36.9	195	114	3	96	289	13	199	3.3e-28	128.3
WP_011023994.1	ASA19789.1	GH43_24	36.9	195	123	0	70	264	1	195	2.8e-26	121.7
WP_048121876.1	ASA19789.1	GH43_24	36.9	195	123	0	72	266	1	195	1.4e-25	119.4
WP_048173970.1	ASA19789.1	GH43_24	36.9	195	123	0	70	264	1	195	2.1e-26	122.1
WP_048204579.1	ASA19789.1	GH43_24	36.9	195	123	0	70	264	1	195	1.5e-24	115.9
WP_048182148.1	AOW18461.1	GH3	36.9	84	43	1	954	1027	655	738	0.00092	48.9
WP_048111596.1	CAL54622.1	GH2	36.9	176	104	2	139	307	1169	1344	6.3e-30	134
WP_048180706.1	AKB55831.1	GH18	36.9	750	289	19	373	954	43	776	1.7e-78	297
WP_012954810.1	AOW25396.1	GH55	36.8	193	115	2	27	213	14	205	7.5e-28	126.7
WP_013897525.1	ARN56721.1	GH33	36.8	239	138	7	2	230	27	262	3.2e-31	137.9
WP_048121884.1	AEB76049.1	GH25	36.8	76	44	1	14	89	245	316	3.9e-08	61.6
WP_048157197.1	AEB76049.1	GH25	36.8	76	44	1	14	89	245	316	5e-08	61.2
WP_014405201.1	CAL54622.1	GH2	36.8	144	79	3	175	314	1207	1342	2.3e-12	75.9
WP_048039265.1	AKB46657.1	GH18	36.8	174	89	4	77	230	627	799	5.5e-23	110.5
WP_013719992.1	AOW25396.1	GH55	36.7	188	117	2	25	211	14	200	1.3e-24	115.9
WP_082090653.1	ALZ63293.1	GH5_48	36.7	120	72	3	363	482	405	520	3.6e-09	67.8
WP_020448854.1	AMO13193.1	GH45	36.7	147	85	3	438	578	249	393	2.8e-15	87
WP_048157411.1	AOC93438.1	GH43_18	36.7	120	71	2	4	118	215	334	3.7e-09	64.3
WP_012617546.1	ARA91758.1	GH3	36.7	147	90	3	54	199	645	789	6.7e-16	87.8
WP_015325131.1	SMF88253.1	GH3	36.7	79	40	1	746	814	649	727	0.00095	48.5
WP_081460622.1	AKG34398.1	GH24	36.7	128	77	2	13	136	1355	1482	4.3e-13	78.2
WP_080942188.1	AKB45371.1	GH17	36.7	180	79	9	47	215	345	500	2.1e-08	62
WP_012037092.1	BAY82946.1	GH65	36.6	183	106	4	13	191	768	944	4.8e-22	107.5
WP_048125478.1	AOW25396.1	GH55	36.6	183	109	4	38	216	21	200	3.9e-18	95.1
WP_072561219.1	CAL54622.1	GH2	36.6	191	114	2	124	307	1162	1352	4.7e-33	144.4
WP_016358778.1	AHO18837.1	GH13_26	36.6	82	48	1	7	88	7	84	1.4e-08	64.7
WP_082086862.1	AOW25396.1	GH55	36.5	203	121	4	59	256	1	200	2e-27	125.6
WP_048119117.1	AOW25396.1	GH55	36.5	189	118	2	97	284	13	200	5.6e-26	120.9
WP_084626078.1	AOW25396.1	GH55	36.5	189	118	2	92	279	13	200	1.8e-25	119.4
WP_048154226.1	AOW25396.1	GH55	36.5	189	118	2	97	284	13	200	5.6e-26	120.9
WP_048185861.1	AOW25396.1	GH55	36.5	189	118	2	34	221	13	200	1.2e-26	122.9
WP_080942203.1	AOW25396.1	GH55	36.5	189	118	2	97	284	13	200	6.9e-26	120.6
WP_062261890.1	AOW25396.1	GH55	36.5	178	110	3	22	196	14	191	2.1e-21	105.9
WP_074175045.1	AOW25396.1	GH55	36.5	178	110	3	22	196	14	191	2.1e-21	105.9
WP_048044105.1	AII65153.1	GH33	36.5	244	131	10	43	273	18	250	7.4e-27	123.6
WP_048046770.1	AII65153.1	GH33	36.5	244	131	10	43	273	18	250	1.7e-26	122.5
WP_048126612.1	ADB37909.1	GH33	36.5	241	133	5	111	344	23	250	2.9e-28	128.6
WP_011034946.1	AKB53740.1	GH16	36.5	167	98	3	2	164	106	268	5.3e-24	113.6
WP_083432989.1	ASA19789.1	GH43_24	36.4	195	124	0	73	267	1	195	8.1e-26	120.2
WP_011974036.1	AOC93438.1	GH43_18	36.4	107	63	2	47	148	252	358	2.4e-11	71.6
WP_012036873.1	ARK21791.1	GH18	36.4	66	41	1	3	68	361	425	0.00029	46.6
WP_082088096.1	AKB43180.1	GH18	36.4	129	60	3	2	127	4	113	6.1e-11	71.2
WP_013867036.1	BAQ97614.1	GH16	36.4	66	42	0	131	196	276	341	1.8e-05	53.1
WP_014406685.1	AKB52610.1	GH133	36.4	653	311	25	2	556	4	650	2.4e-96	355.5
WP_048142328.1	ALS24964.1	GH65	36.3	204	118	7	2	198	772	970	1.6e-19	99
WP_014866421.1	AOW25396.1	GH55	36.3	179	109	4	19	194	15	191	5.7e-19	97.8
WP_020448855.1	AMO13193.1	GH45	36.3	212	106	8	195	399	224	413	2.7e-19	100.5
WP_048102710.1	ARN56721.1	GH33	36.3	245	133	9	35	267	29	262	3.6e-26	121.3
WP_048139421.1	ADB37909.1	GH33	36.3	245	134	6	31	267	20	250	8.6e-28	126.7
WP_048170517.1	AKB55831.1	GH18	36.3	752	290	20	373	953	43	776	2.1e-76	290
WP_011033749.1	AII65153.1	GH33	36.2	243	131	10	44	273	19	250	2.2e-26	122.1
WP_011954146.1	CBX90714.1	GH47	36.1	122	70	3	66	181	48	167	9.3e-11	69.7
WP_015054727.1	AOC93438.1	GH43_18	36.1	83	48	2	27	104	252	334	8.3e-08	59.7
WP_048122856.1	AQQ09686.1	GH33	36.1	269	138	11	653	899	19	275	4e-29	132.9
WP_014866407.1	AOW25396.1	GH55	36	178	111	3	22	196	14	191	3.6e-21	105.1
WP_048123903.1	AOW25396.1	GH55	36	189	119	2	11	198	13	200	9.3e-26	119.8
WP_048158300.1	AOW25396.1	GH55	36	189	119	2	11	198	13	200	2e-25	118.6
WP_048128648.1	AOW25396.1	GH55	36	186	110	5	36	216	19	200	2.2e-17	92.4
WP_082090757.1	AQQ09686.1	GH33	36	275	129	9	66	313	20	274	1.7e-30	136
WP_048166978.1	AEN89674.1	GH25	36	86	54	1	30	115	136	220	3.2e-07	58.5
WP_048171019.1	AHO18837.1	GH13_26	36	175	87	6	1	151	1	174	1.1e-16	91.7
WP_048183550.1	AHO18837.1	GH13_26	36	175	87	6	1	151	1	174	1.1e-16	91.7
WP_022532139.1	CCA15473.1	GH72	35.9	142	77	4	1	140	586	715	3.8e-16	88.6
WP_015325161.1	AOW25396.1	GH55	35.9	192	121	2	28	218	13	203	1.6e-22	109
WP_048178648.1	AOW25396.1	GH55	35.9	192	121	2	23	213	13	203	2.4e-23	111.7
WP_048205026.1	AOW25396.1	GH55	35.9	192	121	2	23	213	13	203	1.4e-23	112.5
WP_083858146.1	ALZ63293.1	GH5_48	35.9	128	79	2	156	282	405	530	3.3e-15	85.1
WP_013328163.1	CBX90714.1	GH47	35.9	103	49	2	96	187	72	168	2.6e-08	61.6
WP_013036775.1	ASA19789.1	GH43_24	35.9	195	125	0	73	267	1	195	3.1e-25	118.2
WP_048815709.1	ASA19789.1	GH43_24	35.9	195	125	0	70	264	1	195	1.6e-26	122.5
WP_048177698.1	ASA19789.1	GH43_24	35.9	195	125	0	72	266	1	195	4.5e-24	114.4
WP_048184959.1	ASA19789.1	GH43_24	35.9	195	125	0	70	264	1	195	8.1e-26	120.2
WP_048127863.1	ASA19789.1	GH43_24	35.9	195	125	0	70	264	1	195	1.1e-25	119.8
WP_048109190.1	ASA19789.1	GH43_24	35.9	195	125	0	72	266	1	195	1.2e-24	116.3
WP_048182432.1	AIQ73013.1	GH24	35.9	131	79	2	100	225	1532	1662	1.9e-13	79.7
WP_012034674.1	CAL54622.1	GH2	35.9	192	111	5	120	301	1155	1344	4e-21	104.8
WP_100905099.1	EAA63395.1	GH2	35.9	312	188	7	20	327	867	1170	2.8e-41	172.2
WP_048129006.1	AKB46657.1	GH18	35.9	209	127	3	182	390	596	797	8.6e-32	140.6
WP_058740159.1	ADO37723.1	GH13	35.9	145	75	5	8	138	489	629	4.3e-14	80.5
WP_074175053.1	AOW25396.1	GH55	35.8	179	110	4	19	194	15	191	4e-20	101.7
WP_048176752.1	AOC93438.1	GH43_18	35.8	120	72	2	4	118	215	334	1.1e-08	62.8
WP_011499599.1	AKB43180.1	GH18	35.8	212	128	5	448	654	596	804	1.5e-25	120.6
WP_013195654.1	AKB43180.1	GH18	35.8	218	126	3	1700	1912	596	804	9.4e-28	129.4
WP_012194511.1	ADO37723.1	GH13	35.8	148	79	3	1	135	485	629	3.3e-18	94
WP_013718506.1	AOW25396.1	GH55	35.7	185	116	3	22	205	19	201	2.2e-19	98.6
WP_048128093.1	AQQ09686.1	GH33	35.7	266	129	11	78	316	25	275	4.1e-29	131.3
WP_048120061.1	AAZ70861.1	GH16	35.7	168	100	3	677	840	94	257	2.5e-25	120.2
WP_015054031.1	AOW25396.1	GH55	35.6	194	123	2	23	215	13	205	5.4e-23	110.5
WP_048129036.1	AOW25396.1	GH55	35.6	194	123	2	23	215	13	205	1.6e-22	109
WP_011447411.1	AJY87077.1	GH43_29	35.6	705	392	16	81	761	272	938	1.2e-111	406.8
WP_020448851.1	EDS18726.1	GH128	35.6	191	110	4	555	745	436	613	2.3e-29	133.7
WP_067146535.1	CBL10145.1	GH3	35.5	110	64	2	166	272	198	303	4.9e-05	52
WP_048120965.1	CAL54622.1	GH2	35.5	186	104	4	138	320	1177	1349	2.1e-18	95.9
WP_048108752.1	CAL54622.1	GH2	35.5	186	104	4	138	320	1177	1349	1.4e-17	93.2
WP_083858190.1	AKB55831.1	GH18	35.5	138	88	1	47	183	559	696	3.2e-18	94.7
WP_082089160.1	ACF50247.1	GH18	35.5	76	47	1	371	444	104	179	4e-05	52.4
WP_048154981.1	AAZ70861.1	GH16	35.5	169	99	3	677	840	94	257	4.3e-25	119.4
WP_048066512.1	AOW25396.1	GH55	35.4	192	122	2	23	213	13	203	9.2e-23	109.8
WP_011499075.1	AOW25396.1	GH55	35.4	195	118	3	23	213	13	203	5.1e-21	104
WP_013295803.1	AOW25396.1	GH55	35.4	175	99	5	28	191	20	191	2e-15	85.5
WP_048174538.1	AOW25396.1	GH55	35.4	192	122	2	23	213	13	203	2.1e-22	108.6
WP_048184227.1	AOW25396.1	GH55	35.4	192	122	2	23	213	13	203	1.6e-22	109
WP_013193620.1	ASA19789.1	GH43_24	35.4	195	126	0	72	266	1	195	4.7e-26	120.9
WP_081633101.1	AOS61232.1	GH15	35.4	237	144	3	24	251	18	254	4.9e-33	144.1
WP_014587291.1	AHO18837.1	GH13_26	35.4	175	88	6	1	151	1	174	7.8e-15	85.5
WP_067148350.1	ALU14107.1	GH13	35.4	144	83	2	3	136	481	624	2.4e-14	81.3
WP_013644941.1	SEH70402.1	GH39	35.3	323	158	9	466	744	674	989	1.5e-33	148.3
WP_048158914.1	AQQ09686.1	GH33	35.3	266	130	11	78	316	25	275	4.6e-28	127.9
WP_048129076.1	CAL54622.1	GH2	35.3	187	103	5	138	320	1177	1349	2.3e-17	92.4
WP_048125354.1	CAL54622.1	GH2	35.3	187	103	5	138	320	1177	1349	1.4e-17	93.2
WP_014866542.1	BAZ08880.1	GH104	35.3	238	119	5	1091	1314	315	531	2.9e-32	144.1
WP_012107332.1	AHM58359.1	GH0	35.3	346	201	11	3	341	324	653	2.3e-44	182.2
WP_048107908.1	ARN56721.1	GH33	35.2	253	144	6	27	268	19	262	3.5e-29	131.3
WP_082089484.1	AKB46657.1	GH18	35.2	210	126	4	1027	1226	595	804	3.3e-26	123.6
WP_011844729.1	AOW25396.1	GH55	35.1	185	105	6	19	194	13	191	2.4e-17	92.4
WP_013330161.1	AOW25396.1	GH55	35.1	188	108	3	42	222	11	191	2.2e-18	95.9
WP_048179787.1	AOW25396.1	GH55	35.1	185	113	4	36	216	19	200	9.5e-17	90.5
WP_013999324.1	ADO37723.1	GH13	35.1	148	80	3	1	135	485	629	2.5e-18	94.4
WP_011308605.1	CCA23362.1	GH0	35.1	339	215	2	15	348	125	463	6.6e-52	207.2
WP_048204588.1	AIQ41638.1	GH9	35	117	67	4	111	223	1122	1233	2e-07	61.2
WP_048138201.1	AOW25396.1	GH55	35	183	112	4	38	216	21	200	3.3e-17	92
WP_058739799.1	AOW25396.1	GH55	35	200	122	3	20	213	8	205	4.8e-27	124
WP_048119699.1	AOC93438.1	GH43_18	35	120	73	2	4	118	215	334	2.4e-08	61.6
WP_071906628.1	AFN53695.1	GH27	35	246	129	9	9	243	23	248	3.8e-14	81.3
WP_100907048.1	CCG44007.1	GH23	35	60	34	2	131	190	295	349	0.00015	49.3
WP_052288776.1	CUI24525.1	GH19	35	311	169	5	15	292	18	328	9.2e-43	177.6
WP_082090631.1	AEE95448.1	GH18	35	469	260	12	3	459	1	436	1.7e-53	213.4
WP_084126138.1	AOW25396.1	GH55	34.9	189	93	8	24	193	14	191	8.6e-14	80.1
WP_069575372.1	AOW25396.1	GH55	34.9	189	121	2	97	284	13	200	1.8e-24	115.9
WP_080941448.1	AOW25396.1	GH55	34.9	189	121	2	97	284	13	200	1.8e-24	115.9
WP_048147590.1	ASA19789.1	GH43_24	34.9	195	127	0	70	264	1	195	4.9e-23	110.9
WP_012037100.1	AOC93438.1	GH43_18	34.9	83	49	2	6	83	252	334	0.00056	47.4
WP_084626180.1	AQQ09686.1	GH33	34.9	252	127	9	597	821	34	275	1.5e-27	127.5
WP_011307018.1	CAL54622.1	GH2	34.9	186	105	4	138	320	1177	1349	1.4e-17	93.2
WP_048119460.1	CAL54622.1	GH2	34.9	186	105	4	138	320	1177	1349	6.1e-18	94.4
WP_048154412.1	CAL54622.1	GH2	34.9	186	105	4	138	320	1177	1349	4.6e-18	94.7
WP_011499942.1	AOW25396.1	GH55	34.8	181	116	2	87	266	21	200	3.6e-24	114.8
WP_048156376.1	AQQ09686.1	GH33	34.8	264	136	9	639	874	20	275	4.3e-28	129.4
WP_011022952.1	CAL54622.1	GH2	34.8	187	104	4	138	320	1177	1349	1e-17	93.6
WP_013194199.1	ACR62057.1	GH2	34.8	69	40	1	5	68	2	70	2.7e-05	52
WP_048121524.1	CCA23362.1	GH0	34.8	348	222	2	6	348	116	463	3.9e-52	208
WP_048156867.1	CCA23362.1	GH0	34.8	348	222	2	6	348	116	463	8.6e-52	206.8
WP_015284699.1	AOW25396.1	GH55	34.7	173	110	3	25	194	19	191	1.6e-16	89.7
WP_067044037.1	AOW25396.1	GH55	34.7	193	119	2	27	213	14	205	1.2e-25	119.4
WP_048177392.1	AQQ09686.1	GH33	34.7	251	130	9	634	857	34	277	8.8e-26	121.7
WP_048189518.1	AEE95448.1	GH18	34.7	326	180	8	61	370	127	435	4.9e-36	154.8
WP_048067622.1	AKB45371.1	GH17	34.7	170	98	6	252	415	331	493	5.7e-18	94.7
WP_012107080.1	AKB75833.1	GH133	34.7	623	312	22	27	557	31	650	1.1e-80	303.5
WP_015054391.1	ADO37723.1	GH13	34.7	144	82	3	1	132	485	628	8.6e-19	95.9
WP_023991546.1	ALU14107.1	GH13	34.7	144	84	4	6	139	481	624	3.5e-15	84
WP_011032251.1	AOW25396.1	GH55	34.6	185	114	4	36	216	19	200	1.6e-16	89.7
WP_048043013.1	AOW25396.1	GH55	34.6	185	114	4	36	216	19	200	1.6e-16	89.7
WP_048122547.1	AGN01025.1	GH5_7	34.6	81	53	0	1027	1107	74	154	0.00015	51.6
WP_082007289.1	BAQ32198.1	GH43_24	34.6	153	84	7	60	199	659	808	2.8e-11	72.8
WP_015324093.1	AOC93438.1	GH43_18	34.6	107	59	3	26	127	252	352	1.3e-08	62.4
WP_048063898.1	ANV25699.1	GH0	34.6	341	184	10	3	310	329	663	1.2e-41	172.9
WP_011020470.1	EAA29319.1	GH93	34.5	411	231	12	1	390	41	434	2.4e-50	202.2
WP_082086731.1	AQQ09686.1	GH33	34.5	258	133	8	18	251	29	274	4.3e-29	131
WP_048121620.1	AQQ09686.1	GH33	34.5	255	123	11	46	268	33	275	1.1e-25	119.8
WP_048177072.1	AQQ09686.1	GH33	34.5	255	123	11	46	268	33	275	1.1e-25	119.8
WP_014406577.1	AEE95448.1	GH18	34.5	325	182	9	81	390	127	435	4.5e-34	149.1
WP_011868442.1	ADO37723.1	GH13	34.5	148	81	4	1	135	485	629	4.3e-18	93.6
WP_102030405.1	EDS18726.1	GH128	34.5	238	114	8	57	294	435	630	2.6e-27	129
WP_067147754.1	EAA63677.1	GH1	34.5	310	176	8	136	421	1371	1677	1.1e-34	150.2
WP_048036837.1	ANV25699.1	GH0	34.5	342	194	10	4	319	329	666	8.7e-38	160.2
WP_048107390.1	CCA23362.1	GH0	34.5	348	223	2	6	348	116	463	1.5e-51	206.1
WP_048168047.1	AFZ12223.1	GH65	34.4	186	116	4	2	183	742	925	5.6e-17	90.5
WP_016358067.1	CBX90714.1	GH47	34.4	128	66	5	66	183	48	167	2.7e-05	51.6
WP_066074981.1	AIS02802.1	GH25	34.3	67	44	0	582	648	322	388	1.4e-05	54.3
WP_048084636.1	SDU84370.1	GH109	34.3	332	202	5	1	316	1	332	2.3e-45	186
WP_048124703.1	AFZ24091.1	GH65	34.2	190	111	4	2	183	769	952	8.3e-18	93.2
WP_011833446.1	AOW25396.1	GH55	34.2	193	117	5	24	207	13	204	1.5e-17	93.2
WP_048127229.1	AOW25396.1	GH55	34.2	202	130	3	15	215	6	205	5.4e-23	110.5
WP_080942208.1	AQQ09686.1	GH33	34.2	257	135	6	55	288	30	275	1.4e-28	129.4
WP_015286204.1	ARO27434.1	GH3	34.2	73	48	0	157	229	55	127	4.7e-05	51.2
WP_048112075.1	CUI24525.1	GH19	34.2	284	156	5	3	257	19	300	1.1e-31	141
WP_013036588.1	AKJ39970.1	GH18	34.2	266	159	5	931	1185	437	697	6.1e-20	102.8
WP_013329303.1	AQT68755.1	GH18	34.2	76	43	1	96	164	549	624	3.7e-05	53.5
WP_013195681.1	AKB55831.1	GH18	34.2	146	94	1	2044	2187	554	699	2.5e-19	101.7
WP_072560982.1	AKB55831.1	GH18	34.2	146	92	1	1048	1189	565	710	3.1e-16	90.5
WP_011033111.1	ANV25699.1	GH0	34.2	342	195	10	4	319	329	666	1.9e-37	159.1
WP_048108212.1	ALS24964.1	GH65	34.1	220	132	7	2	213	772	986	1.2e-19	99.4
WP_010876244.1	AOW25396.1	GH55	34.1	182	90	8	31	193	21	191	3.8e-14	81.3
WP_014405956.1	CAL54622.1	GH2	34.1	182	113	4	142	318	1176	1355	2.3e-19	99
WP_013799618.1	ADK14938.1	GH18	34.1	123	71	3	32	153	55	168	1.7e-09	66.2
WP_048124352.1	BAY43407.1	GH65	34	209	126	7	2	204	742	944	1.8e-20	102.1
WP_014586977.1	ACB75541.1	GH54	34	100	53	5	25	113	489	586	0.00038	47.4
WP_012035190.1	CBX90714.1	GH47	34	106	66	3	91	194	72	175	4.6e-05	50.8
WP_011307691.1	AQQ09686.1	GH33	34	253	131	8	106	334	35	275	2.9e-25	118.6
WP_014585609.1	CAL54069.1	GH31	34	241	125	7	25	233	794	1032	2.9e-19	99
WP_048205736.1	AFN53695.1	GH27	34	194	117	5	10	196	17	206	9.5e-15	83.2
WP_066075485.1	CUI24525.1	GH19	34	250	134	6	3	223	19	266	9.1e-26	121.3
WP_062262276.1	AKB43180.1	GH18	34	250	135	6	366	586	507	755	2.2e-10	70.9
WP_012955471.1	CAZ28708.1	GH84	33.9	109	67	4	126	232	650	755	0.00085	47.4
WP_023991242.1	EAA63395.1	GH2	33.9	310	188	9	24	326	871	1170	1.2e-36	156.8
WP_048072973.1	EAA63395.1	GH2	33.9	310	188	9	24	326	871	1170	7e-37	157.5
WP_011033578.1	AIQ61472.1	GH65	33.8	210	128	5	2	204	785	990	2.2e-21	105.1
WP_011449021.1	AOU99627.1	GH23	33.8	80	52	1	46	124	34	113	1.2e-05	53.1
WP_013036587.1	AKB43180.1	GH18	33.8	210	129	4	1088	1288	596	804	8.9e-22	109
WP_082089301.1	AGS23088.1	GH13_16	33.8	74	49	0	250	323	38	111	1.4e-08	63.2
WP_015324522.1	AOW25396.1	GH55	33.7	190	113	4	34	216	17	200	5e-18	94.7
WP_014406749.1	CBX90714.1	GH47	33.7	101	59	3	91	187	72	168	0.00039	47.8
WP_020449098.1	AIS02802.1	GH25	33.7	178	100	6	85	249	216	388	6.9e-16	89
WP_020449440.1	AIS02802.1	GH25	33.7	178	100	6	56	220	216	388	4.4e-16	89
WP_082055682.1	SDU84370.1	GH109	33.7	332	204	5	1	316	1	332	5.6e-44	181.4
WP_015733674.1	AHM58359.1	GH0	33.7	332	186	8	2	300	324	654	5.5e-39	164.1
WP_084626236.1	AQQ09686.1	GH33	33.6	262	138	7	82	319	26	275	1e-27	126.7
WP_048158336.1	AQQ09686.1	GH33	33.6	262	138	7	99	336	26	275	6.3e-28	127.5
WP_012956084.1	CBL10145.1	GH3	33.6	110	66	2	166	272	198	303	1.3e-05	53.9
WP_084630552.1	CBL10145.1	GH3	33.6	113	72	1	168	277	198	310	8.6e-10	67.8
WP_011843544.1	ACH38701.1	GH0	33.6	333	191	9	4	307	328	659	8.6e-32	140.2
WP_048039607.1	ANV25699.1	GH0	33.6	342	197	10	4	319	329	666	2.1e-36	155.6
WP_013645015.1	AFN53695.1	GH27	33.5	245	134	10	9	243	23	248	2.1e-12	75.5
WP_048180678.1	AJO24780.1	GH23	33.5	257	135	6	73	316	58	291	2.5e-25	119.8
WP_048183614.1	AJO24780.1	GH23	33.5	257	135	6	73	316	58	291	2.5e-25	119.8
WP_015410997.1	CAL54622.1	GH2	33.5	200	112	6	138	330	1177	1362	2.5e-16	89
WP_020448597.1	CAL54622.1	GH2	33.5	221	131	5	97	309	1137	1349	2.4e-29	132.1
WP_048179759.1	CAL54622.1	GH2	33.5	203	116	5	136	332	1175	1364	1.2e-18	96.7
WP_015504943.1	CUI24525.1	GH19	33.5	284	157	6	3	256	19	300	2.1e-30	136.7
WP_052399276.1	ANQ48276.1	GH16	33.5	203	130	3	170	372	618	815	5.4e-17	91.7
WP_011406853.1	EAA63677.1	GH1	33.5	313	178	8	135	421	1369	1677	5.7e-34	147.9
WP_012107331.1	ALG89209.1	GH0	33.4	320	192	6	4	319	318	620	2.7e-40	168.7
WP_048045911.1	CCO12350.1	GH73	33.3	216	119	6	30	225	1238	1448	3.8e-20	102.1
WP_048167876.1	ALS24964.1	GH65	33.3	204	124	6	2	198	772	970	1.1e-17	92.8
WP_048117327.1	ALS24964.1	GH65	33.3	204	124	6	2	198	772	970	8.4e-18	93.2
WP_074358441.1	ABN99196.1	GH65	33.3	246	149	7	19	259	172	407	2.7e-26	121.7
WP_052727994.1	AOW25396.1	GH55	33.3	183	117	3	37	216	20	200	3.8e-21	105.1
WP_052725522.1	AOW25396.1	GH55	33.3	183	117	3	37	216	20	200	4.9e-21	104.8
WP_020448581.1	AMO13193.1	GH45	33.3	111	61	5	625	727	325	430	0.00034	50.1
WP_011500124.1	ASA19789.1	GH43_24	33.3	195	130	0	70	264	1	195	7.5e-24	113.6
WP_011023805.1	ARO27434.1	GH3	33.3	63	42	0	212	274	73	135	0.00013	50.1
WP_011305506.1	ARO27434.1	GH3	33.3	120	76	2	144	260	23	141	1.4e-08	63.2
WP_015732651.1	AOP16823.1	GH23	33.3	381	239	4	15	387	130	503	3.8e-46	189.1
WP_015053120.1	CAL54622.1	GH2	33.3	192	112	4	146	331	1183	1364	2.1e-18	95.9
WP_012956610.1	CUI24525.1	GH19	33.3	318	172	7	13	297	18	328	8.4e-36	154.5
WP_014404859.1	AKP42378.1	GH18	33.3	180	111	4	4	179	7	181	7.6e-23	109.8
WP_052730799.1	AKB46657.1	GH18	33.3	210	130	3	1254	1453	595	804	4.8e-24	116.7
WP_010877391.1	SNB47497.1	GH0	33.3	336	185	10	4	306	332	661	5.9e-34	147.5
WP_062265247.1	ABJ87182.1	GH0	33.3	210	136	2	3	211	38	244	5.6e-28	127.5
WP_048125489.1	BAY43407.1	GH65	33.2	208	127	7	3	204	743	944	4.4e-19	97.4
WP_048157760.1	AOW25396.1	GH55	33.2	196	113	6	372	557	13	200	2.2e-12	76.6
WP_011034716.1	AQQ09686.1	GH33	33.2	262	139	8	129	366	26	275	2.2e-26	122.5
WP_048136553.1	AAZ70861.1	GH16	33.2	256	124	4	3	218	12	260	2.9e-34	147.9
WP_013866493.1	ANZ33870.1	GH23	33.1	326	209	4	34	350	297	622	3.5e-39	166
WP_048169529.1	EAA29319.1	GH93	33	409	240	11	1	390	41	434	2.9e-48	195.3
WP_048181516.1	BAY43407.1	GH65	33	191	115	6	3	185	743	928	8.9e-20	99.8
WP_048137508.1	AFZ12223.1	GH65	33	185	120	3	2	183	742	925	5.2e-18	94
WP_083755930.1	AOW25396.1	GH55	33	182	106	5	372	545	13	186	7.3e-11	71.6
WP_052309874.1	AOC93438.1	GH43_18	33	100	62	2	16	110	244	343	2.9e-08	61.2
WP_011971911.1	CUI24525.1	GH19	33	315	171	9	3	279	16	328	1.4e-32	143.7
WP_014406347.1	AEE95448.1	GH18	33	348	197	11	62	393	108	435	3.4e-37	158.7
WP_048126566.1	AKB46657.1	GH18	33	206	119	4	34	220	594	799	1.3e-21	105.9
WP_011307906.1	AOW25396.1	GH55	32.9	161	85	6	378	526	14	163	4.4e-11	72.4
WP_048117697.1	AOW25396.1	GH55	32.9	161	85	6	378	526	14	163	3.3e-11	72.8
WP_048122973.1	AQQ09686.1	GH33	32.9	249	131	7	88	312	39	275	2.3e-24	115.5
WP_048043360.1	AQQ09686.1	GH33	32.9	258	137	8	113	346	30	275	2.1e-26	122.5
WP_082089299.1	CAD72956.1	GH33	32.9	155	80	6	164	304	886	1030	0.00055	48.5
WP_012035880.1	CEJ73325.1	GH18	32.9	164	99	5	24	179	8	168	2e-17	91.7
WP_012036765.1	AEE95448.1	GH18	32.9	331	187	9	82	396	128	439	1.9e-30	137.1
WP_048125561.1	EAA63677.1	GH1	32.9	347	202	8	104	420	1334	1679	3.8e-38	161.8
WP_011976746.1	ACH38701.1	GH0	32.9	328	181	9	3	292	327	653	3.3e-33	144.8
WP_012617613.1	AHF76988.1	GH0	32.9	444	268	10	14	435	801	1236	2.6e-61	238.8
WP_011032647.1	AFZ24091.1	GH65	32.8	189	115	4	2	183	769	952	1.3e-16	89.4
WP_011305231.1	AFZ12223.1	GH65	32.8	186	119	4	2	183	742	925	1.6e-16	89
WP_014405429.1	ADL03489.1	GH65	32.8	180	117	2	12	189	781	958	1.3e-16	89.4
WP_048042860.1	AFZ24091.1	GH65	32.8	189	115	4	2	183	769	952	1.7e-16	89
WP_011022261.1	AOW25396.1	GH55	32.8	198	123	4	22	216	10	200	3.9e-18	95.1
WP_052712676.1	AOW25396.1	GH55	32.8	183	118	3	37	216	20	200	8.4e-21	104
WP_052725765.1	AOW25396.1	GH55	32.8	183	118	3	37	216	20	200	8.4e-21	104
WP_052723225.1	AOW25396.1	GH55	32.8	183	118	3	37	216	20	200	6.4e-21	104.4
WP_067044256.1	CBX90714.1	GH47	32.8	125	72	4	66	183	48	167	2e-05	52
WP_048038374.1	AQQ09686.1	GH33	32.8	262	140	8	109	346	26	275	7.3e-27	124
WP_048058103.1	ADV67117.1	GH1	32.8	241	138	6	37	266	467	694	7.4e-25	117.1
WP_012037191.1	AOW25396.1	GH55	32.7	196	117	5	31	220	14	200	6e-14	81.6
WP_013899030.1	AGN01025.1	GH5_7	32.7	101	60	1	755	847	75	175	2.3e-05	53.9
WP_011021532.1	CBL10145.1	GH3	32.7	113	73	1	166	275	198	310	1.9e-09	66.6
WP_048128291.1	CBL10145.1	GH3	32.7	113	73	1	166	275	198	310	1.5e-09	67
WP_048174877.1	AFN53695.1	GH27	32.7	248	132	8	9	243	23	248	5.5e-13	77.4
WP_048097815.1	EDS18726.1	GH128	32.7	110	61	6	500	605	451	551	9.5e-09	66.6
WP_013999522.1	ACH38701.1	GH0	32.7	327	183	8	3	292	327	653	2.1e-32	142.1
WP_048111293.1	CCA15473.1	GH72	32.6	178	89	6	1	162	586	748	1.6e-14	83.2
WP_012618908.1	AOW25396.1	GH55	32.6	178	117	3	20	194	14	191	5.4e-17	91.3
WP_048046535.1	AQQ09686.1	GH33	32.6	258	138	8	101	334	30	275	6e-26	120.9
WP_013645579.1	ALJ62047.1	GH28	32.6	132	88	1	4	134	523	654	1.1e-11	73.2
WP_013719102.1	AEE95448.1	GH18	32.6	374	188	15	132	469	161	506	1.9e-31	139.8
WP_011843919.1	ANG86217.1	GH16	32.6	374	220	12	3	364	6	359	2.1e-40	169.1
WP_048198960.1	ADO37723.1	GH13	32.6	141	83	5	1	129	489	629	5.7e-15	83.2
WP_023991244.1	ADO37723.1	GH13	32.6	141	85	2	8	138	489	629	1.5e-13	78.6
WP_048072974.1	ADO37723.1	GH13	32.6	141	85	2	8	138	489	629	5.3e-14	80.1
WP_048175251.1	ANK95050.1	GH0	32.6	334	186	11	6	304	331	660	1.4e-32	142.9
WP_048176316.1	AKD01869.1	GH0	32.6	337	194	9	5	311	329	662	3.1e-35	151.8
WP_010875699.1	AFL87582.1	GH3	32.5	114	63	4	20	125	764	871	0.00048	47.4
WP_010875742.1	AFN53695.1	GH27	32.5	249	131	10	9	243	23	248	4.6e-12	74.3
WP_011844201.1	AOU99627.1	GH23	32.5	83	55	1	43	124	34	116	1.2e-07	59.7
WP_011032815.1	EAA63677.1	GH1	32.5	416	212	12	45	419	1292	1679	5.6e-42	174.5
WP_013645795.1	EAA63677.1	GH1	32.5	314	176	8	140	425	1373	1678	5.7e-34	147.9
WP_048042760.1	EAA63677.1	GH1	32.5	416	212	12	45	419	1292	1679	5.6e-42	174.5
WP_011447194.1	ARJ44180.1	GH0	32.5	455	263	10	4	422	794	1240	1.6e-52	209.5
WP_010869707.1	AHM58359.1	GH0	32.5	335	192	8	2	303	324	657	1.4e-39	166
WP_011447345.1	AOW25396.1	GH55	32.4	188	116	5	32	214	19	200	3.1e-14	82
WP_082089349.1	AOW25396.1	GH55	32.4	182	107	5	372	545	13	186	2.8e-10	69.7
WP_013999272.1	AKG34398.1	GH24	32.4	170	102	5	70	226	1312	1481	7e-13	77.8
WP_080503077.1	AGS23088.1	GH13_16	32.4	74	50	0	227	300	38	111	6.6e-08	60.8
WP_080925772.1	AGS23088.1	GH13_16	32.4	74	50	0	227	300	38	111	6.6e-08	60.8
WP_083754961.1	SDU84370.1	GH109	32.4	340	215	9	7	336	4	338	1.2e-37	159.8
WP_048159028.1	ANV25699.1	GH0	32.4	352	198	11	4	324	329	671	1.4e-35	152.9
WP_082088188.1	ACH38701.1	GH0	32.4	346	190	10	4	319	327	658	3.1e-30	135.2
WP_012036929.1	AOW25396.1	GH55	32.3	164	103	4	41	197	28	190	1e-11	73.6
WP_020448125.1	ASA19789.1	GH43_24	32.3	195	132	0	69	263	1	195	1.4e-25	119.4
WP_015285930.1	ABC45027.1	GH3	32.3	322	181	14	48	349	620	924	5.5e-20	101.3
WP_048157236.1	ADW68189.1	GH28	32.3	127	82	2	159	284	1840	1963	7.7e-05	50.8
WP_015052642.1	SDU84370.1	GH109	32.3	260	164	7	1	251	1	257	3.2e-26	121.7
WP_013295599.1	ANL75762.1	GH0	32.3	331	191	10	6	304	331	660	2.3e-29	132.1
WP_015285303.1	SNB47497.1	GH0	32.3	331	195	8	4	307	333	661	5.5e-34	147.5
WP_074175975.1	ACT18578.1	GH0	32.3	359	192	13	2	333	325	659	2.5e-35	152.1
WP_015732706.1	CAZ28708.1	GH84	32.2	118	73	5	108	222	646	759	0.0001	50.4
WP_011306549.1	AOW25396.1	GH55	32.2	183	115	4	46	223	22	200	2.3e-18	95.9
WP_100904798.1	CBX90714.1	GH47	32.2	121	71	4	73	182	51	171	9.9e-05	49.7
WP_100907467.1	CBX90714.1	GH47	32.2	121	71	4	73	182	51	171	9.9e-05	49.7
WP_071905982.1	CBX90714.1	GH47	32.2	121	72	3	69	179	48	168	7.6e-05	50.1
WP_048177207.1	CCD02617.1	GH33	32.2	230	151	4	4	230	6	233	5.6e-25	117.5
WP_013296349.1	CAL54069.1	GH31	32.2	258	123	10	5	222	794	1039	1.5e-17	92.4
WP_012036732.1	CAL54622.1	GH2	32.2	177	104	4	143	315	1178	1342	2.3e-13	79.3
WP_048039283.1	EAA63677.1	GH1	32.2	416	213	12	45	419	1292	1679	7.4e-42	174.1
WP_015791032.1	AHM58359.1	GH0	32.2	332	191	7	2	300	324	654	5e-40	167.5
WP_048071857.1	ARS37843.1	GH0	32.2	335	193	9	4	306	328	660	3.2e-34	148.3
WP_048116518.1	ANV25699.1	GH0	32.2	335	196	10	4	311	329	659	1.2e-34	149.8
WP_012035189.1	EAA29319.1	GH93	32.1	421	234	12	1	394	41	436	7.6e-49	197.2
WP_013799645.1	CDI49287.1	GH73	32.1	162	100	3	36	192	65	221	1.8e-10	71.2
WP_015324399.1	BAY43407.1	GH65	32.1	209	127	5	2	203	742	942	1.4e-17	92.4
WP_071907138.1	ABP47455.1	GH65	32.1	249	152	8	22	265	147	383	8.8e-25	116.7
WP_004033071.1	AOW25396.1	GH55	32.1	193	124	2	27	213	14	205	1e-24	116.3
WP_012618321.1	AOW25396.1	GH55	32.1	193	122	5	22	211	14	200	1.7e-13	80.1
WP_052730727.1	AOW25396.1	GH55	32.1	184	118	4	37	216	20	200	6.6e-18	94.4
WP_080942343.1	AOW25396.1	GH55	32.1	196	115	6	372	557	13	200	5.8e-11	72
WP_011306050.1	AGN01025.1	GH5_7	32.1	81	55	0	1026	1106	74	154	0.00058	49.7
WP_010876019.1	ANL75762.1	GH0	32.1	333	193	11	6	306	331	662	7.5e-31	137.1
WP_012037226.1	ALG89209.1	GH0	32.1	324	174	16	4	292	319	631	2.4e-21	105.5
WP_023991453.1	ALI98289.1	GH0	32.1	336	190	10	4	305	332	663	7.9e-33	143.7
WP_015053742.1	CBX90714.1	GH47	32	97	60	3	91	182	72	167	0.00017	48.9
WP_013295370.1	AFN53695.1	GH27	32	250	131	8	9	243	23	248	4.2e-13	77.8
WP_052730761.1	AJO24780.1	GH23	32	278	153	6	71	335	58	312	5.1e-28	128.6
WP_011500046.1	SDU84370.1	GH109	32	344	192	11	1	308	1	338	1.8e-29	132.5
WP_013295189.1	ACT18578.1	GH0	32	337	194	9	4	309	327	659	3.4e-34	148.3
WP_052727357.1	AJE49066.1	GH0	32	194	91	6	7	171	319	500	1.1e-13	79.3
WP_048107559.1	SNB47497.1	GH0	32	341	199	9	2	312	327	664	2.8e-38	161.8
WP_083809380.1	AII03819.1	GH65	31.9	235	136	7	35	263	168	384	2.6e-22	108.6
WP_011868438.1	AOW25396.1	GH55	31.9	188	109	6	48	226	14	191	1.5e-12	76.6
WP_074358989.1	AOW25396.1	GH55	31.9	185	106	7	37	207	13	191	5e-12	74.3
WP_015325048.1	AIQ31424.1	GH32	31.9	232	124	11	39	240	32	259	1.1e-10	70.1
WP_083810124.1	CBL10145.1	GH3	31.9	113	74	1	98	207	198	310	1.1e-08	63.9
WP_048171842.1	CBL10145.1	GH3	31.9	113	74	1	166	275	198	310	3.3e-09	65.9
WP_048084443.1	ADO37723.1	GH13	31.9	141	86	2	8	138	489	629	2e-13	78.2
WP_011500053.1	AJE49066.1	GH0	31.9	326	187	8	2	293	316	640	2.1e-30	135.6
WP_012107314.1	AHM58359.1	GH0	31.9	348	195	10	3	327	324	652	3e-36	155.2
WP_012979636.1	AHM58359.1	GH0	31.9	332	191	9	2	299	324	654	6.6e-37	157.1
WP_013099546.1	AHM58359.1	GH0	31.9	332	187	10	2	294	324	655	5.4e-39	164.1
WP_048153180.1	ANV25699.1	GH0	31.9	339	192	10	4	311	329	659	4.4e-34	147.9
WP_100907957.1	ARS37843.1	GH0	31.9	339	189	9	4	306	328	660	2.1e-33	145.6
WP_074358829.1	ARQ12296.1	GH0	31.9	335	195	12	6	308	330	663	5.1e-32	141
WP_015325057.1	BAZ03895.1	GH65	31.8	192	117	6	6	191	767	950	7.6e-17	90.1
WP_011021256.1	AOW25396.1	GH55	31.8	198	125	4	22	216	10	200	6.6e-18	94.4
WP_011449762.1	AIZ63345.1	GH3	31.8	110	71	2	39	147	601	707	1e-05	54.3
WP_048119877.1	AKB43180.1	GH18	31.8	170	85	7	16	173	17	167	3.6e-07	58.5
WP_081477288.1	CAJ37106.1	GH16	31.8	258	147	4	25	282	2	230	8.6e-22	107.5
WP_048831092.1	ANV25699.1	GH0	31.8	337	193	9	4	310	329	658	1.4e-34	149.4
WP_048202506.1	AHM58359.1	GH0	31.8	333	190	10	2	299	324	654	6e-38	160.6
WP_011499606.1	AFY34816.1	GH65	31.7	186	121	3	2	183	744	927	3.6e-14	81.3
WP_012036568.1	BAY60905.1	GH65	31.7	183	119	3	11	191	756	934	8.1e-22	106.7
WP_048121441.1	AFZ12223.1	GH65	31.7	189	117	4	2	183	742	925	2.8e-16	88.2
WP_011833469.1	AOW25396.1	GH55	31.7	189	105	5	26	202	14	190	3.4e-15	84.7
WP_048171427.1	AOW25396.1	GH55	31.7	161	87	6	378	526	14	163	1.8e-09	67
WP_048181552.1	AOW25396.1	GH55	31.7	161	87	6	378	526	14	163	1.8e-09	67
WP_011024349.1	CCD02617.1	GH33	31.7	230	152	4	4	230	6	233	9.6e-25	116.7
WP_074358614.1	AFN53695.1	GH27	31.7	246	137	9	9	243	23	248	1.1e-10	69.7
WP_011833083.1	EAA63677.1	GH1	31.7	461	269	11	3	425	1225	1677	3.8e-46	188.3
WP_011954431.1	AHM58359.1	GH0	31.7	331	198	9	4	308	324	652	5e-33	144.4
WP_048153944.1	ARQ12296.1	GH0	31.7	331	194	12	6	305	330	659	2.4e-29	132.1
WP_100815834.1	AHM58359.1	GH0	31.7	331	198	9	4	308	324	652	4.9e-33	144.4
WP_066075008.1	AOW25396.1	GH55	31.6	190	117	6	38	220	26	209	8.6e-13	77.4
WP_074358888.1	AOW25396.1	GH55	31.6	196	90	7	264	429	10	191	8e-10	67.8
WP_011499419.1	AHO18837.1	GH13_26	31.6	174	103	4	1	160	1	172	1.6e-15	87.8
WP_048137178.1	EAA63677.1	GH1	31.6	418	217	12	43	419	1290	1679	3.1e-40	168.7
WP_100906673.1	ARS37843.1	GH0	31.6	339	190	9	4	306	328	660	4.6e-33	144.4
WP_011022605.1	CAD72594.1	GH43	31.5	648	348	14	38	656	53	633	2.4e-78	296.2
WP_013646093.1	EAA63395.1	GH2	31.5	336	220	5	25	357	872	1200	4.7e-33	144.8
WP_015054221.1	AKB46657.1	GH18	31.5	168	108	2	1565	1731	610	771	6.5e-15	86.7
WP_083433007.1	AKB46657.1	GH18	31.5	219	131	5	783	991	595	804	1.5e-21	107.8
WP_015285717.1	EAA63677.1	GH1	31.5	461	270	11	3	425	1225	1677	3.1e-48	195.3
WP_013328029.1	ALI98289.1	GH0	31.5	333	186	13	2	300	330	654	2.1e-25	119
WP_013799774.1	AHM58359.1	GH0	31.5	333	194	7	3	302	324	655	1.2e-38	162.9
WP_048126352.1	AKJ63358.1	GH65	31.4	210	133	5	2	205	5	209	1.3e-16	89.4
WP_048108934.1	AFZ12223.1	GH65	31.4	185	123	4	2	183	742	925	9.5e-17	89.7
WP_011843111.1	AOW25396.1	GH55	31.4	210	126	4	19	211	14	222	1.2e-16	90.1
WP_011844483.1	AOW25396.1	GH55	31.4	188	97	7	24	180	20	206	1e-08	63.2
WP_011306166.1	CCD02617.1	GH33	31.4	223	149	3	4	223	6	227	1.5e-22	109.4
WP_048116766.1	CCD02617.1	GH33	31.4	223	149	3	4	223	6	227	9e-23	110.2
WP_048153249.1	CCD02617.1	GH33	31.4	223	149	3	4	223	6	227	5.3e-23	110.9
WP_048156568.1	CCD02617.1	GH33	31.4	223	149	3	4	223	6	227	1.8e-23	112.5
WP_048122445.1	CCD02617.1	GH33	31.4	223	149	3	4	223	6	227	4e-23	111.3
WP_048109627.1	CCD02617.1	GH33	31.4	223	149	3	4	223	6	227	9e-23	110.2
WP_074359820.1	CAL54069.1	GH31	31.4	242	128	7	5	213	794	1030	5.9e-17	90.5
WP_048120351.1	CAD72594.1	GH43	31.3	645	353	14	38	656	53	633	6.7e-81	304.7
WP_048129964.1	CCD02617.1	GH33	31.3	230	153	4	4	230	6	233	4.3e-25	117.9
WP_083756155.1	AQT68755.1	GH18	31.3	201	119	6	53	246	732	920	6.7e-14	81.3
WP_048109245.1	EAA63677.1	GH1	31.3	418	218	12	43	419	1290	1679	4.8e-41	171.4
WP_048064095.1	AHM58359.1	GH0	31.3	326	188	9	3	292	324	649	4e-31	137.9
WP_011868263.1	AJE49066.1	GH0	31.3	326	188	6	3	292	318	643	2.6e-33	145.2
WP_012194307.1	AHM58359.1	GH0	31.3	326	188	9	3	292	324	649	8.2e-32	140.2
WP_058739942.1	AHM58359.1	GH0	31.3	332	198	9	4	308	324	652	1.7e-33	146
WP_048173706.1	AFZ24091.1	GH65	31.2	189	118	4	2	183	769	952	7.8e-16	86.7
WP_048206127.1	ALS24964.1	GH65	31.2	202	132	2	2	199	772	970	8.9e-18	93.2
WP_083883391.1	AOW25396.1	GH55	31.2	224	141	5	103	322	21	235	3.4e-13	79.3
WP_058739829.1	CBX90714.1	GH47	31.2	125	74	3	66	183	48	167	4.8e-07	57.4
WP_074359189.1	CBX90714.1	GH47	31.2	154	94	4	36	182	20	168	1.4e-06	55.8
WP_048172607.1	CAD72594.1	GH43	31.2	644	355	14	38	656	53	633	3.1e-78	295.8
WP_067041059.1	AFN53695.1	GH27	31.2	202	115	3	1	191	19	207	1.9e-12	75.5
WP_048085574.1	ADO37723.1	GH13	31.2	144	89	4	6	139	486	629	5.6e-13	76.6
WP_048071767.1	ADO37723.1	GH13	31.2	144	89	4	6	139	486	629	7.4e-13	76.3
WP_020448850.1	EDS18726.1	GH128	31.2	109	66	3	798	906	450	549	0.00013	51.6
WP_013798344.1	ADV67117.1	GH1	31.2	237	147	5	42	271	467	694	2.5e-20	102.1
WP_048134498.1	EAA63677.1	GH1	31.2	465	254	15	7	420	1229	1678	6.4e-46	187.6
WP_048122427.1	EAA63677.1	GH1	31.2	416	217	12	43	417	1290	1677	8.2e-41	170.6
WP_048121983.1	EAA63677.1	GH1	31.2	416	217	12	45	419	1292	1679	2.1e-41	172.6
WP_011449100.1	ALI98289.1	GH0	31.2	340	204	11	3	313	328	666	8.7e-32	140.2
WP_012106999.1	AIX51711.1	GH0	31.2	458	277	10	4	431	769	1218	9.1e-59	230.3
WP_013195663.1	ALG89209.1	GH0	31.2	330	187	11	3	294	318	645	3.6e-27	124.8
WP_074358461.1	AKD01869.1	GH0	31.2	337	199	9	5	311	329	662	2e-34	149.1
WP_011022884.1	AOW25396.1	GH55	31.1	161	88	6	378	526	14	163	1.8e-09	67
WP_052727996.1	AOW25396.1	GH55	31.1	183	117	4	46	223	22	200	7.5e-17	90.9
WP_052725525.1	AOW25396.1	GH55	31.1	183	117	4	46	223	22	200	2e-17	92.8
WP_052712917.1	AOW25396.1	GH55	31.1	183	117	4	46	223	22	200	2.6e-17	92.4
WP_052724835.1	AOW25396.1	GH55	31.1	183	121	3	37	216	20	200	2.8e-16	89
WP_011869062.1	ANE49432.1	GH1	31.1	225	150	3	42	264	475	696	3.6e-21	104.8
WP_014406033.1	ANL75762.1	GH0	31.1	328	190	11	9	304	331	654	6.9e-32	140.6
WP_048201151.1	AKD01869.1	GH0	31.1	347	210	8	4	322	329	674	2e-34	149.1
WP_048206390.1	AIQ32900.1	GH65	31	210	131	7	4	205	787	990	1.2e-16	89.4
WP_010876093.1	AOW25396.1	GH55	31	203	102	7	281	453	6	200	5e-10	68.6
WP_011832544.1	AOW25396.1	GH55	31	197	123	5	30	223	14	200	2.3e-13	79
WP_048183410.1	CAD72594.1	GH43	31	648	351	14	38	656	53	633	1.5e-77	293.5
WP_012955209.1	CBL10145.1	GH3	31	113	75	1	168	277	198	310	0.00037	48.9
WP_067040829.1	CBL10145.1	GH3	31	113	75	1	163	272	198	310	1.3e-05	53.9
WP_011973536.1	ADK14938.1	GH18	31	145	95	2	34	173	54	198	2.8e-12	75.5
WP_011449465.1	EAA63677.1	GH1	31	461	272	11	3	425	1225	1677	5.9e-47	191
WP_012107315.1	AFZ66466.1	GH1	31	252	171	3	3	252	440	690	9.7e-30	133.3
WP_013998789.1	ADV67117.1	GH1	31	232	154	5	42	271	466	693	2.5e-22	108.6
WP_013720040.1	ALI98289.1	GH0	31	332	198	7	4	307	332	660	2.4e-32	142.1
WP_058740227.1	AHM58359.1	GH0	31	332	199	9	4	308	324	652	1.9e-32	142.5
WP_067039674.1	AHM58359.1	GH0	31	332	199	9	4	308	324	652	1.3e-33	146.4
WP_067148178.1	ARS37843.1	GH0	31	339	203	10	5	315	328	663	3.2e-32	141.7
WP_048065832.1	AFZ24091.1	GH65	30.9	194	112	4	2	183	769	952	2.1e-16	88.6
WP_013897826.1	AOW25396.1	GH55	30.9	178	112	4	39	213	22	191	1.3e-12	76.3
WP_052721888.1	AOW25396.1	GH55	30.9	181	120	3	39	216	22	200	3.6e-16	88.6
WP_048128457.1	CCD02617.1	GH33	30.9	230	154	4	4	230	6	233	2.1e-24	115.5
WP_048136710.1	CCD02617.1	GH33	30.9	230	154	4	4	230	6	233	1.4e-23	112.8
WP_012956104.1	CUI24525.1	GH19	30.9	288	157	7	8	265	16	291	1.9e-24	117.1
WP_048102491.1	EAA63677.1	GH1	30.9	414	217	12	45	417	1292	1677	1.1e-40	170.2
WP_012106853.1	AOW25396.1	GH55	30.8	182	116	6	29	206	21	196	2.1e-08	63.2
WP_013897828.1	AOW25396.1	GH55	30.8	211	123	6	23	213	14	221	1.1e-15	86.3
WP_012066257.1	CCD02617.1	GH33	30.8	211	139	4	3	208	6	214	4.6e-19	97.8
WP_012193306.1	ADV67117.1	GH1	30.8	224	149	5	42	263	466	685	4.8e-21	104.4
WP_013719461.1	ARQ62347.1	GH0	30.8	347	199	8	5	317	331	670	2.8e-38	161.8
WP_067041440.1	SDO87085.1	GH78	30.7	225	126	8	1032	1234	1801	2017	6.5e-06	56.2
WP_010877362.1	ABL92664.1	GH65	30.7	251	159	7	15	260	167	407	3.3e-24	114.8
WP_013328155.1	AOW25396.1	GH55	30.7	199	135	3	49	246	4	200	8.7e-16	87.4
WP_023991504.1	CBX90714.1	GH47	30.7	127	72	5	73	188	51	172	0.00029	48.1
WP_048071799.1	CBX90714.1	GH47	30.7	127	72	5	73	188	51	172	0.00022	48.5
WP_048127120.1	CAD72594.1	GH43	30.7	645	357	13	38	656	53	633	5.7e-80	301.6
WP_015285761.1	CCD02617.1	GH33	30.7	225	151	4	4	226	6	227	2e-26	122.5
WP_048128759.1	CAL54069.1	GH31	30.7	241	134	8	119	330	794	1030	5.3e-18	95.1
WP_012954816.1	CBL10145.1	GH3	30.7	114	76	1	164	274	197	310	4.4e-06	55.5
WP_058738721.1	AFN53695.1	GH27	30.7	202	116	4	1	191	19	207	4.5e-14	80.9
WP_052322774.1	AEE95448.1	GH18	30.7	482	283	15	86	536	123	584	1.8e-37	160.6
WP_082090759.1	ARR51167.1	GH18	30.7	202	131	3	260	455	486	684	8.5e-08	61.2
WP_011021209.1	ACT18578.1	GH0	30.7	335	197	9	3	306	327	657	9.9e-36	153.3
WP_011972226.1	AHM58359.1	GH0	30.7	326	190	8	3	292	324	649	2.1e-32	142.1
WP_015052180.1	ALS24964.1	GH65	30.6	216	141	4	3	212	773	985	9.8e-19	96.3
WP_012618426.1	AOW25396.1	GH55	30.6	186	113	6	31	209	14	190	1.2e-11	73.9
WP_082730066.1	APO44952.1	GH43_22	30.6	134	81	5	2610	2731	2366	2499	1.9e-05	55.8
WP_013719099.1	CAL54069.1	GH31	30.6	245	129	7	35	244	794	1032	1.6e-15	86.7
WP_015055050.1	ASE63464.1	GH18	30.6	144	91	5	513	652	420	558	2.6e-09	66.6
WP_015733257.1	BAQ97614.1	GH16	30.6	121	79	2	28	146	224	341	4.5e-05	51.6
WP_048068298.1	ADO37723.1	GH13	30.6	98	67	1	5	101	485	582	2.9e-09	64.3
WP_048104575.1	EAA63677.1	GH1	30.6	461	272	10	4	425	1226	1677	2.4e-48	195.7
WP_014586653.1	ANM13204.1	GH0	30.6	157	89	5	5	143	331	485	1.1e-05	53.5
[truncated: 2,521 more rows]

## Sheet: b
b, We surveyed 88 complete methanogen genomes against the dbCAN database with an e-value of 1e-3. These genomes comprised 214,249 coding sequences, of which 13,975 had a hit in dbCAN (6.5%). Of these, a total of 2691 sequences were functionally annotated to encode GHs, with some of them showing 100% sequence identity to GHs in dbCAN.
Cellulose
3.2.1.4_Cellulase	1107
3.2.1.91_Cellulose 1,4-beta-cellobiosidase,	61
3.2.1.150_Oligoxyloglucan reducing-end-specific cellobiohydrolase,1	1
2.4.1.20_Cellobiose phosphorylase,1	1
1.1.99.19_Cellobiose dehydrogenase,0	0
Xylan
3.2.1.8_Endo-1,4-beta-xylanase	909
3.2.1.37_Xylan 1,4-beta xylosidase	88
3.1.1.72_Acetylxylan esterase	902
3.2.1.151_Xyloglucanase	142
Other hemicellulose
3.2.1.113_Mannosidase	83
3.2.1.22_Alpha-galactosidase	879
3.2.1.23_Beta-galactosidase	1143
3.2.1.51_Alpha-fucosidase	264
Chitin
3.2.1.14_Chitinase	1349
3.5.1.41_Chitin deacetylase	228
3.5.1.21_N-acetylglucosamine-6-phosphate deacetylase	0
3.5.1.28_N-acetylmuramoyl-L-alanine amidase	0
3.5.1.89_N-acetylglucosaminylphosphatidylinositol deacetylase	209
3.2.1.52_N-acetylglucosaminidase	108
Pectin
4.2.2.10_Pectin lyase	5
3.1.1.11_Pectinesterase	10
No. of sequences with hits in CAZy	13975
No. of sequences with hits in CAZy	214249
